# Supplementary material for: N-(2,5-Dichloro­phen­yl)maleamic acid
Source: Acta Crystallogr Sect E Struct Rep Online. 2009 Nov 18;65(Pt 12):o3119. doi: 10.1107/S1600536809048715 (PMC2972031; doi:10.1107/S1600536809048715)
Supplement: Supplementary file 2 [file e-65-o3119-Isup2.hkl]

#
# h,k,l, Fc-squared, Fo-squared, sigma(Fo-squared) and status flag
#
data_I
_shelx_title '  SMA5, Pbca'
_shelx_refln_list_code          4
_shelx_F_calc_maximum      563.88
_exptl_crystal_F_000      2112.00
_reflns_d_resolution_high  0.8196
 
loop_
 _symmetry_equiv_pos_as_xyz
 'x, y, z'
 '-x+1/2, -y, z+1/2'
 '-x, y+1/2, -z+1/2'
 'x+1/2, -y+1/2, -z'
 '-x, -y, -z'
 'x-1/2, y, -z-1/2'
 'x, -y-1/2, z-1/2'
 '-x-1/2, y-1/2, z'
 
_cell_length_a    13.1618
_cell_length_b    14.6993
_cell_length_c    22.8406
_cell_angle_alpha  90.000
_cell_angle_beta   90.000
_cell_angle_gamma  90.000
 
_shelx_F_squared_multiplier     1.000
 
loop_
 _refln_index_h
 _refln_index_k
 _refln_index_l
 _refln_F_squared_calc
 _refln_F_squared_meas
 _refln_F_squared_sigma
 _refln_observed_status
   2   0   0     5182.05     5520.71     63.42 o
   4   0   0   160158.16   146156.47    939.19 o
   6   0   0     3177.97     3058.67     61.04 o
   8   0   0     3425.01     3030.74     31.35 o
  10   0   0     8663.00     8806.07     57.72 o
  12   0   0      403.15      384.96     12.81 o
  14   0   0     1580.63     1507.22     38.98 o
  16   0   0      703.64      636.74     33.12 o
   2   1   0      115.10      140.53      3.09 o
   4   1   0    19343.15    20313.55    172.87 o
   6   1   0     6991.06     8032.06     42.79 o
   8   1   0       70.79       75.50      7.02 o
  10   1   0      842.49      830.18     12.13 o
  12   1   0      687.54      671.47     11.31 o
  14   1   0      719.95      756.49     21.96 o
  16   1   0      489.50      490.91     22.16 o
   0   2   0     2937.27     2862.24     19.28 o
   2   2   0      174.15      162.63      3.13 o
   6   2   0     2829.38     2934.48     28.97 o
   8   2   0     1145.86     1042.91     12.15 o
  10   2   0      645.27      654.16     10.07 o
  12   2   0      928.94      937.57     10.75 o
  14   2   0      329.75      363.15     18.76 o
   2   3   0    35309.04    34827.38    120.41 o
   4   3   0      256.71      200.09      4.92 o
   6   3   0    10859.13    11349.99     35.48 o
   8   3   0       22.39       31.07      5.00 o
  10   3   0      124.41      136.32      6.96 o
  12   3   0       17.32       10.91      5.92 o
  14   3   0       45.11       44.40     14.60 o
   0   4   0    86629.55    78979.70    635.28 o
   2   4   0   317964.84   251314.34   1129.56 o
   4   4   0      956.24     1098.15      8.67 o
   6   4   0    20020.33    18745.03     92.56 o
   8   4   0       16.49       14.38      5.10 o
  10   4   0     4160.52     4038.45     26.90 o
  12   4   0      169.88      197.75      8.21 o
  14   4   0      675.84      625.28     22.14 o
   2   5   0    26614.13    25818.68     78.60 o
   4   5   0    19046.92    19816.80     90.79 o
   6   5   0     4139.49     4073.75     19.34 o
   8   5   0     1187.61     1245.72     11.59 o
  10   5   0     3258.37     3269.53     19.96 o
  12   5   0      348.89      307.39      9.65 o
  14   5   0      659.50      776.32     23.25 o
   0   6   0     9576.45     9738.77     65.19 o
   2   6   0     1781.31     2040.38     10.02 o
   4   6   0     2469.94     2394.76     12.43 o
   6   6   0     3264.71     3332.97     20.73 o
   8   6   0     1488.94     1496.41     12.91 o
  10   6   0      539.77      531.02     10.83 o
  12   6   0       30.81       27.58      7.75 o
  14   6   0      226.50      293.97     18.88 o
   2   7   0      324.59      329.50      5.22 o
   4   7   0     1377.90     1470.62     10.93 o
   6   7   0      584.41      594.72      9.23 o
   8   7   0       10.29       20.71      6.57 o
  10   7   0      255.74      257.85      8.96 o
  12   7   0       14.89       14.97      9.86 o
  14   7   0        8.95        5.24     16.83 o
   0   8   0       34.29       36.88      5.65 o
   2   8   0      129.17      136.11      3.76 o
   4   8   0     6403.96     6234.21     32.60 o
   6   8   0     4986.96     5113.16     25.01 o
   8   8   0      442.54      470.58     11.26 o
  10   8   0      455.61      417.24     10.72 o
  12   8   0       24.95       37.74     11.52 o
  14   8   0       25.32       37.83     17.60 o
   2   9   0      617.54      654.02      7.01 o
   4   9   0     4564.73     4496.65     28.93 o
   6   9   0     2798.81     3008.94     20.50 o
   8   9   0     3101.90     3186.64     23.38 o
  10   9   0      939.55      980.85     14.08 o
  12   9   0     2052.27     2278.31     25.88 o
   0  10   0     9614.18     9453.75     48.78 o
   2  10   0       43.90       44.12      4.47 o
   4  10   0      590.17      552.41      8.71 o
   6  10   0       68.47       60.18      9.84 o
   8  10   0      537.79      561.28     14.56 o
  10  10   0     1508.36     1605.17     19.11 o
  12  10   0       16.43       35.76     13.56 o
   2  11   0      161.13      165.46      7.46 o
   4  11   0      385.12      319.31      8.92 o
   6  11   0       35.05       66.16      8.01 o
   8  11   0      724.48      674.85     16.17 o
  10  11   0       33.05       38.31     10.31 o
  12  11   0      158.07      181.65     15.34 o
   0  12   0     1177.44     1028.88     17.55 o
   2  12   0      313.45      302.57      9.61 o
   4  12   0     1282.15     1243.42     13.33 o
   6  12   0     1013.90     1081.42     14.91 o
   8  12   0     1211.53     1187.51     16.88 o
  10  12   0      620.68      561.53     21.23 o
   2  13   0       43.70       37.14      7.91 o
   4  13   0      180.15      226.96      7.70 o
   6  13   0      864.15      898.41     20.93 o
   8  13   0      857.04      825.72     23.46 o
  10  13   0      657.61      808.77     24.69 o
   0  14   0     1271.16     1243.46     24.46 o
   2  14   0       14.60       15.31     10.99 o
   4  14   0      282.83      308.34     13.46 o
   6  14   0      134.10      134.57     14.35 o
   8  14   0       72.11       84.90     16.85 o
  10  14   0       39.21       48.34     19.80 o
   2  15   0      117.80      127.11     13.14 o
   4  15   0       60.95       84.30     13.45 o
   6  15   0       65.79       42.15     13.35 o
   8  15   0        0.27        5.28     18.40 o
   0  16   0      149.97      227.66     22.27 o
   2  16   0      212.06      247.74     15.08 o
   4  16   0      684.59      710.81     19.98 o
   6  16   0      195.19      191.33     17.87 o
   2  17   0       10.43        1.60     17.81 o
   4  17   0      157.24      148.74     19.12 o
   1   1   1      926.57      885.61     44.55 o
   2   1   1     4701.62     5003.93     23.49 o
   3   1   1     9444.17     9742.33     42.27 o
   4   1   1    10840.83    10486.10     45.96 o
   5   1   1     1949.69     1950.24      9.78 o
   6   1   1    13856.92    14599.65     62.89 o
   7   1   1       90.00       75.84      4.03 o
   8   1   1     2453.18     2160.66     11.30 o
   9   1   1      242.92      229.13      6.98 o
  10   1   1      286.01      316.28      5.28 o
  11   1   1        0.11        1.54      2.97 o
  12   1   1     5720.88     5160.79     71.40 o
  13   1   1      282.65      287.35      8.13 o
  14   1   1       22.10       13.49     10.78 o
  15   1   1      431.06      460.98     14.55 o
  16   1   1       10.95       18.82     12.10 o
   0   2   1    16944.90    16574.66     77.10 o
   1   2   1     1265.37     1325.71      4.55 o
   2   2   1     1288.60     1162.10      5.89 o
   3   2   1    34144.59    35060.98    171.76 o
   4   2   1        1.96       14.01      2.28 o
   5   2   1     2184.19     1906.97      8.92 o
   6   2   1     1135.47     1133.82      8.41 o
   7   2   1      953.65     1139.10      8.11 o
   8   2   1       15.63       15.06      3.54 o
   9   2   1     5795.98     5804.70     24.91 o
  10   2   1      160.69      160.68      4.47 o
  11   2   1     1352.79     1374.09      8.76 o
  12   2   1       65.77       65.99      3.75 o
  13   2   1     2737.20     2759.98     19.34 o
  14   2   1        1.15        8.77     10.69 o
  15   2   1      395.98      415.34     14.16 o
   1   3   1    28795.24    28600.03     78.38 o
   2   3   1      243.01      310.15      3.02 o
   3   3   1    12523.52    12734.64     44.14 o
   4   3   1     8662.45     8692.46     25.90 o
   5   3   1     2342.86     2242.01      8.65 o
   6   3   1     1088.50     1060.97      7.31 o
   7   3   1       33.00       48.37      3.44 o
   8   3   1      578.18      600.08      6.21 o
   9   3   1     1869.92     1910.31     10.47 o
  10   3   1     2252.36     2316.38     12.28 o
  11   3   1       66.98       73.05      4.40 o
  12   3   1       49.42       55.05      4.27 o
  13   3   1      295.21      290.98      6.41 o
  14   3   1     2224.27     2385.67     25.19 o
  15   3   1      239.75      279.32     13.08 o
   0   4   1   170234.94   144947.98    804.33 o
   1   4   1       67.49       55.85      2.40 o
   2   4   1     9947.57     9896.09     29.03 o
   3   4   1      534.61      616.50      6.21 o
   4   4   1     1355.14     1426.02      6.60 o
   5   4   1      374.17      370.80      6.64 o
   6   4   1      132.68      102.98      3.79 o
   7   4   1     1643.12     1687.54      9.22 o
   8   4   1     1901.90     1905.56      9.83 o
   9   4   1        2.10        2.51      3.93 o
  10   4   1      121.82      105.59      5.25 o
  11   4   1       19.93       18.86      4.62 o
  12   4   1      665.59      645.71      7.36 o
  13   4   1       32.24       38.03      5.53 o
  14   4   1        5.50       13.36     10.43 o
  15   4   1      533.92      581.00     16.11 o
   1   5   1    12011.90    12508.95     33.06 o
   2   5   1     2683.19     2761.30      7.89 o
   3   5   1      419.81      406.33      3.93 o
   4   5   1     1356.75     1294.02      6.74 o
   5   5   1     5199.49     5475.30     16.49 o
   6   5   1     1122.92     1154.99     12.06 o
   7   5   1     4977.50     5216.63     20.06 o
   8   5   1     1384.80     1422.18      8.68 o
   9   5   1     1268.51     1286.77      8.89 o
  10   5   1     4144.30     4245.97     17.57 o
  11   5   1      518.41      485.42      7.27 o
  12   5   1       50.18       44.35      5.12 o
  13   5   1      130.37      110.63      6.87 o
  14   5   1      133.69      107.13     11.17 o
  15   5   1      320.79      300.83     15.11 o
   0   6   1     1265.70     1357.33      8.91 o
   1   6   1     5312.72     5028.66     15.23 o
   2   6   1      999.57     1022.86      5.23 o
   3   6   1    11802.15    11086.26     30.19 o
   4   6   1     3604.99     3743.38     10.87 o
   5   6   1    17755.63    18039.60     55.16 o
   6   6   1        3.20        5.78      3.49 o
   7   6   1    10848.65    10910.58     41.79 o
   8   6   1      323.30      343.08      5.70 o
   9   6   1     1845.55     1807.87     11.01 o
  10   6   1      450.59      464.43      7.30 o
  11   6   1     2125.63     2106.80     13.87 o
  12   6   1       35.76       37.05      6.02 o
  13   6   1        8.48       11.06      7.31 o
  14   6   1        5.98        5.32     10.43 o
  15   6   1     1393.45     1473.49     43.79 o
   1   7   1     5673.93     5328.68     18.92 o
   2   7   1       26.29       31.64      2.63 o
   3   7   1      279.56      387.67      4.17 o
   4   7   1     1614.07     1687.75      8.20 o
   5   7   1     4621.32     4741.41     22.96 o
   6   7   1      103.06       94.36      4.41 o
   7   7   1     2019.24     2002.31     10.40 o
   8   7   1     2136.73     2171.52     11.54 o
   9   7   1      505.00      509.15      7.28 o
  10   7   1       41.31       44.77      3.64 o
  11   7   1      252.58      226.76      7.00 o
  12   7   1      728.65      737.63     11.27 o
  13   7   1       16.98       25.70      8.54 o
  14   7   1      114.92      124.20     12.29 o
   0   8   1      298.27      232.66     11.53 o
   1   8   1        4.03        5.94      2.47 o
   2   8   1       30.54       31.17      2.74 o
   3   8   1      508.71      471.94      7.23 o
   4   8   1     4032.41     3817.42     19.11 o
   5   8   1        0.21        0.92      3.86 o
   6   8   1      967.25     1041.34      8.06 o
   7   8   1        4.90        5.60      4.50 o
   8   8   1     2854.16     2767.16     13.89 o
   9   8   1     1066.70     1073.21     10.11 o
  10   8   1        0.39       -0.27      5.44 o
  11   8   1       24.00       31.30      6.00 o
  12   8   1     1064.54     1073.67     13.49 o
  13   8   1      152.29      166.63     10.16 o
  14   8   1       37.97       46.99     12.09 o
   1   9   1        8.80        7.73      2.44 o
   2   9   1      896.13      904.27     13.05 o
   3   9   1       18.23       17.63      3.04 o
   4   9   1      332.67      293.89      4.54 o
   5   9   1      253.58      245.24      5.38 o
   6   9   1      450.04      453.25      7.54 o
   7   9   1      505.34      489.68      8.48 o
   8   9   1       59.98       60.90      5.85 o
   9   9   1      741.63      674.53      8.99 o
  10   9   1       84.57       89.50      6.41 o
  11   9   1      552.51      525.78      9.95 o
  12   9   1        3.23       11.27      8.23 o
  13   9   1        1.70       -0.29      9.66 o
   0  10   1      464.81      480.80      7.19 o
   1  10   1     4102.37     3911.53     12.03 o
   2  10   1      680.24      713.46      5.47 o
   3  10   1      589.15      558.01      5.48 o
   4  10   1        2.11        6.38      3.27 o
   5  10   1     6874.90     6695.31     30.87 o
   6  10   1     1325.92     1339.92     13.06 o
   7  10   1     4812.63     4742.90     21.72 o
   8  10   1       40.63       41.23      6.24 o
   9  10   1     1704.37     1683.23     13.92 o
  10  10   1      535.01      583.38     10.03 o
  11  10   1      220.82      213.71      8.61 o
  12  10   1      213.13      241.36     10.74 o
  13  10   1      405.42      420.98     16.83 o
   1  11   1      585.51      563.59      7.47 o
   2  11   1       82.53       74.76      4.90 o
   3  11   1     3850.48     3758.18     14.54 o
   4  11   1        0.96        3.94      5.65 o
   5  11   1       38.27       40.65      6.34 o
   6  11   1        1.83        2.51      3.14 o
   7  11   1     2278.91     2209.69     15.88 o
   8  11   1       39.03       31.77      6.16 o
   9  11   1       29.47       11.35      6.38 o
  10  11   1      196.31      219.02      9.88 o
  11  11   1      295.78      310.21     12.37 o
  12  11   1       33.65       37.15     10.22 o
   0  12   1     2041.56     1935.55     16.49 o
   1  12   1       62.78       61.47      5.34 o
   2  12   1     1874.55     1850.79     12.81 o
   3  12   1      145.25      160.77      6.44 o
   4  12   1       10.54       13.15      5.36 o
   5  12   1       53.99       52.14      6.64 o
   6  12   1     1765.20     1777.76     15.33 o
   7  12   1      193.03      197.68     10.13 o
   8  12   1      121.16      122.24      9.59 o
   9  12   1       78.32       77.56      9.35 o
  10  12   1      911.85      923.57     16.96 o
  11  12   1      309.62      303.29     13.10 o
   1  13   1       49.25       41.38      6.17 o
   2  13   1       64.24       75.37      6.60 o
   3  13   1       11.12        8.56      6.04 o
   4  13   1      130.59      129.18      6.53 o
   5  13   1      137.79      125.97      7.16 o
   6  13   1      168.96      226.91     11.97 o
   7  13   1        5.02        4.80     10.88 o
   8  13   1       26.81       25.86     10.92 o
   9  13   1      137.65      124.16     11.82 o
  10  13   1      132.96      150.49     13.39 o
  11  13   1       20.79       24.55     12.24 o
   0  14   1      938.90      861.15     17.09 o
   1  14   1       15.49       16.54      7.25 o
   2  14   1      239.64      270.76      8.35 o
   3  14   1      327.79      307.14      8.68 o
   4  14   1      747.42      780.18     11.80 o
   5  14   1      268.76      303.04     10.90 o
   6  14   1       62.63       61.36      9.93 o
   7  14   1      839.33      785.18     17.67 o
   8  14   1      131.85      124.93     12.72 o
   9  14   1      182.51      169.20     13.68 o
  10  14   1      460.50      502.16     16.69 o
   1  15   1      178.42      209.76     10.01 o
   2  15   1        0.68       -0.40      8.02 o
   3  15   1        1.78        4.11      8.22 o
   4  15   1       29.17       54.76      8.64 o
   5  15   1     1192.95     1173.21     17.10 o
   6  15   1       42.76       47.79      9.71 o
   7  15   1        6.54        3.65     10.65 o
   8  15   1        6.88        7.47     12.31 o
   0  16   1      674.91      546.30     22.88 o
   1  16   1       10.20        5.66      9.24 o
   2  16   1       27.29       26.59      9.02 o
   3  16   1        5.06        2.19      9.97 o
   4  16   1      164.26      155.16     11.56 o
   5  16   1       11.22       13.77     10.69 o
   6  16   1        0.43        9.98     11.69 o
   7  16   1      127.83      138.03     13.91 o
   1  17   1       22.63       19.34     13.70 o
   2  17   1       92.67       78.22     13.07 o
   3  17   1      144.73      137.34     14.01 o
   4  17   1        0.46        3.69     12.49 o
   5  17   1        7.02       13.25     13.09 o
   1   0   2    11763.07    11827.29    103.73 o
   2   0   2     5626.61     5655.47     27.74 o
   3   0   2     1222.54     1483.36     12.94 o
   4   0   2     1600.19     1521.92     11.93 o
   5   0   2     1655.39     1857.91     19.07 o
   6   0   2      749.58      728.23     11.12 o
   7   0   2     1097.89     1299.66     14.96 o
   8   0   2     2173.37     1835.88     18.02 o
   9   0   2      156.26      188.00      9.25 o
  10   0   2      911.46      893.97     15.58 o
  11   0   2     5264.83     5223.09     36.65 o
  12   0   2      166.96      160.14     12.66 o
  13   0   2       17.02       16.99     12.89 o
  14   0   2        7.77       18.92     14.45 o
  15   0   2      329.06      313.28     18.88 o
  16   0   2       98.94       78.24     17.74 o
   1   1   2      785.48      823.38      4.17 o
   2   1   2    10442.50    10396.06     53.09 o
   3   1   2     8297.43     9043.24     49.89 o
   4   1   2     1794.95     1943.73     13.09 o
   5   1   2    21371.23    21742.00     75.67 o
   6   1   2        2.03        6.49      1.89 o
   7   1   2     4741.10     5056.84     42.62 o
   8   1   2     1219.42     1314.88     11.60 o
   9   1   2     4405.86     4112.66     43.78 o
  10   1   2      289.14      293.28      7.45 o
  11   1   2        0.38       -0.33      6.58 o
  12   1   2      108.70      109.07      8.98 o
  13   1   2     2448.71     2447.24     19.52 o
  14   1   2      126.49      157.99     11.60 o
  15   1   2       11.33        3.10     10.95 o
   0   2   2      117.97      119.78      2.54 o
   1   2   2      705.13      712.39      4.46 o
   2   2   2     4567.17     4927.69     18.55 o
   3   2   2    20130.64    20340.36     96.60 o
   4   2   2      884.43      750.00      5.75 o
   5   2   2    20115.29    21451.28     64.93 o
   6   2   2       63.42       82.51      3.08 o
   7   2   2     7564.64     7295.57     32.17 o
   8   2   2     1457.75     1475.99      9.49 o
   9   2   2      153.88      150.22      3.83 o
  10   2   2      175.17      154.88      3.79 o
  11   2   2     3323.23     3055.57     42.41 o
  12   2   2      147.26      120.68      8.03 o
  13   2   2     1603.85     1594.67     15.79 o
  14   2   2       20.49       27.78     11.60 o
  15   2   2      675.81      632.23     15.35 o
   1   3   2    42549.16    41154.67    107.42 o
   2   3   2     9731.37     9659.07     28.88 o
   3   3   2    22659.44    22192.28     90.69 o
   4   3   2      254.96      236.13      3.10 o
   5   3   2       68.31       70.69      3.22 o
   6   3   2        6.32        5.01      3.12 o
   7   3   2     7898.62     7686.24     30.48 o
   8   3   2      267.26      284.77      4.73 o
   9   3   2      372.05      403.16      5.36 o
  10   3   2       92.14       92.29      4.04 o
  11   3   2     1473.09     1435.74     13.58 o
  12   3   2       77.76       68.43      4.64 o
  13   3   2      446.67      523.19     10.99 o
  14   3   2        5.86        5.64     10.88 o
  15   3   2      390.81      430.17     13.90 o
   0   4   2    11976.15    11917.42     36.59 o
   1   4   2    15959.69    16265.83     41.50 o
   2   4   2    55625.95    53626.21    130.46 o
   3   4   2      798.97      886.89      4.54 o
   4   4   2     1238.49     1260.07      6.14 o
   5   4   2      224.99      322.86      4.03 o
   7   4   2     1733.28     1744.62      9.24 o
   8   4   2        5.50        8.86      3.54 o
   9   4   2     1632.06     1606.01      9.97 o
  10   4   2      977.09     1018.04      9.03 o
  11   4   2      194.01      178.10      5.40 o
  12   4   2      149.35      151.57      5.33 o
  13   4   2      783.39      790.40     12.76 o
  14   4   2        6.64        2.81     10.27 o
  15   4   2        4.67       11.07     11.32 o
   1   5   2     8528.16     8733.96     23.09 o
   2   5   2      111.80      130.71      2.86 o
   3   5   2      525.28      522.78      4.49 o
   4   5   2       67.34       95.86      3.11 o
   5   5   2     3417.55     3512.84     12.38 o
   6   5   2      126.91      112.47      3.02 o
   7   5   2      392.84      357.55      8.47 o
   8   5   2       49.97       39.16      3.86 o
   9   5   2     1026.52     1074.31      8.72 o
  10   5   2     1496.24     1521.19     10.96 o
  11   5   2      840.61      781.14      8.56 o
  12   5   2      738.08      675.05      8.55 o
  13   5   2       20.82       22.94      8.01 o
  14   5   2      496.36      469.50     14.31 o
  15   5   2        4.66       10.01     12.40 o
   0   6   2     4675.46     4438.50     23.04 o
   1   6   2     1394.63     1362.41      5.71 o
   2   6   2      716.48      601.92      4.40 o
   3   6   2     3688.08     3803.68     10.50 o
   4   6   2        0.06        4.20      3.04 o
   5   6   2     4517.11     4557.66     12.96 o
   6   6   2      160.05      131.47      3.44 o
   7   6   2      137.83      172.03      4.59 o
   8   6   2       29.66       32.80      3.39 o
   9   6   2     1845.25     1870.02     11.30 o
  10   6   2      157.45      169.46      5.87 o
  11   6   2       30.59       21.96      5.23 o
  12   6   2       69.34       71.03      6.93 o
  13   6   2      769.96      849.79     13.74 o
  14   6   2      114.21      130.43     12.52 o
  15   6   2        5.70       -0.63     12.66 o
   1   7   2    11986.76    11567.71    124.89 o
   2   7   2     1672.74     1710.77     14.61 o
   3   7   2     4420.98     4582.74     13.44 o
   4   7   2    15902.50    16189.81     42.90 o
   5   7   2     4256.91     4285.00     18.22 o
   6   7   2       12.33       12.96      3.75 o
   7   7   2     2136.68     2185.67     14.24 o
   8   7   2     1226.58     1303.49      9.20 o
   9   7   2      516.35      509.82      7.38 o
  10   7   2       14.39       16.81      5.22 o
  11   7   2      196.29      221.59      6.75 o
  12   7   2        8.19       11.56      7.66 o
  13   7   2      164.47      175.26      9.87 o
  14   7   2       51.51       45.58     11.52 o
   0   8   2    15373.76    15721.76     73.29 o
   1   8   2     6559.18     6425.36     89.50 o
   2   8   2      622.46      631.95     13.18 o
   3   8   2     1615.83     1589.02     11.78 o
   4   8   2     2393.45     2330.64     14.62 o
   5   8   2      960.14      977.07      6.64 o
   6   8   2      191.24      179.76      4.77 o
   7   8   2      197.32      194.81      5.35 o
   8   8   2     1230.15     1324.39     10.45 o
   9   8   2       14.95       20.94      5.34 o
  10   8   2        6.38        1.82      5.67 o
  11   8   2      544.05      568.57      9.26 o
  12   8   2      241.52      244.48     10.07 o
  13   8   2      169.85      174.93     10.12 o
  14   8   2        4.48        2.90     13.74 o
   1   9   2     4450.00     4329.23     66.80 o
   2   9   2       93.04       92.27      3.28 o
   3   9   2     2722.72     2718.40      9.66 o
   4   9   2     1803.13     1870.37      9.91 o
   5   9   2      484.52      489.74      6.30 o
   6   9   2      262.33      221.50      5.35 o
   7   9   2      312.41      300.52      6.92 o
   8   9   2      124.67      137.26      6.20 o
   9   9   2       44.46       54.31      5.70 o
  10   9   2        6.39        5.44      5.79 o
  11   9   2       42.79       34.50      7.97 o
  12   9   2     1017.45     1105.12     14.72 o
  13   9   2       42.71       38.57      9.97 o
   0  10   2       74.05       49.58      5.29 o
   1  10   2     1587.32     1589.33      7.93 o
   2  10   2      195.62      165.35      3.93 o
   3  10   2       74.18       72.59      3.69 o
   4  10   2      225.10      227.54      5.96 o
   5  10   2      924.39      895.55      9.65 o
   6  10   2      112.60      118.54      7.02 o
   7  10   2      210.41      201.86      6.88 o
   8  10   2       99.50       90.54      6.27 o
   9  10   2       98.73      109.10      6.82 o
  10  10   2     1542.04     1561.12     14.69 o
  11  10   2        9.67        9.62      7.97 o
  12  10   2       11.83       14.88      9.13 o
  13  10   2      288.76      297.61     13.46 o
   1  11   2        4.75        5.75      4.72 o
   2  11   2      112.39      115.90      5.21 o
   3  11   2       88.09       89.65      4.88 o
   4  11   2      137.99      122.67      6.20 o
   5  11   2       31.06       33.23      7.07 o
   6  11   2     1331.87     1217.43     14.77 o
   7  11   2      806.15      809.47     13.92 o
   8  11   2       62.23       76.50      5.50 o
   9  11   2       43.58       41.77      6.70 o
  10  11   2       97.70      108.47      9.83 o
  11  11   2        2.83        9.44      9.16 o
  12  11   2        0.55       -0.57     11.34 o
   0  12   2      547.13      480.11     10.87 o
   1  12   2     1237.34     1158.86     10.43 o
   2  12   2      124.90      121.39      6.34 o
   3  12   2      104.86       94.64      5.34 o
   4  12   2        5.32        5.33      5.48 o
   5  12   2      495.49      483.46      9.87 o
   6  12   2       12.33       27.56      7.92 o
   7  12   2      678.01      707.68     14.32 o
   8  12   2       73.02       51.74     10.59 o
   9  12   2      345.99      390.02     11.78 o
  10  12   2      329.45      353.89     13.48 o
  11  12   2      211.28      262.81     13.48 o
   1  13   2       24.18       23.35      6.12 o
   2  13   2      618.88      620.31      9.31 o
   3  13   2        0.34        1.38      5.47 o
   4  13   2        1.49       -0.30      5.98 o
   5  13   2      569.75      549.56      9.72 o
   6  13   2      370.02      367.21     12.78 o
   7  13   2       19.93       20.06     10.84 o
   8  13   2       44.07       45.09     11.17 o
   9  13   2      108.05      110.82     11.72 o
  10  13   2        1.44        7.86     12.02 o
  11  13   2       57.48       52.09     13.53 o
   0  14   2       49.28       48.84     10.67 o
   1  14   2      628.30      633.65     10.21 o
   2  14   2       27.72       20.21      6.52 o
   3  14   2     2255.68     2220.17     15.99 o
   4  14   2       92.48       88.92      8.69 o
   5  14   2       24.15       34.27      8.46 o
   6  14   2       35.08       36.77      9.26 o
   7  14   2      537.83      574.51     15.39 o
   8  14   2       70.06       66.88     12.40 o
   9  14   2       60.35       78.76     12.82 o
   1  15   2      135.61      144.26      9.25 o
   2  15   2      126.26      126.93      9.09 o
   3  15   2      333.49      334.37     11.03 o
   4  15   2       44.73       57.33      9.04 o
   5  15   2       12.18       16.86      9.16 o
   6  15   2      264.66      238.59     12.35 o
   7  15   2        0.16       -0.52     10.38 o
   8  15   2      142.42      135.40     13.60 o
   0  16   2     1070.68     1020.49     22.50 o
   1  16   2        2.06        0.39      9.59 o
   2  16   2       15.42       16.07     11.20 o
   3  16   2        4.56        2.67     10.24 o
   4  16   2      184.66      190.30     11.97 o
   5  16   2       85.92      102.55     11.03 o
   6  16   2        7.36       11.14     11.22 o
   7  16   2       62.88       60.65     12.40 o
   1  17   2        9.76        9.99     11.73 o
   2  17   2        0.67       10.53     12.26 o
   3  17   2       11.39       16.62     13.15 o
   4  17   2       46.39       24.14     12.30 o
   1   1   3     1812.50     1923.84      9.40 o
   2   1   3    11994.64    12399.18     70.05 o
   3   1   3     5857.12     6418.86     27.29 o
   4   1   3     1094.54      999.03      6.30 o
   5   1   3      711.01      761.71      7.28 o
   6   1   3      132.20      167.73      5.03 o
   7   1   3     1233.46     1346.86     10.91 o
   8   1   3     2295.63     2182.33     14.48 o
   9   1   3     2805.29     2873.48     17.71 o
  10   1   3      318.62      337.97      8.10 o
  11   1   3     1629.48     1652.22     14.70 o
  12   1   3     3434.20     3601.91     34.34 o
  13   1   3     2289.09     2328.79     22.31 o
  14   1   3      945.35      938.67     17.40 o
  15   1   3      198.69      202.45     13.00 o
   0   2   3     4571.43     4669.45     23.94 o
   1   2   3    10578.34    10634.04     47.00 o
   2   2   3     4526.27     4709.10     14.61 o
   3   2   3     3720.79     4004.19     17.99 o
   4   2   3      553.22      624.35      6.30 o
   5   2   3     4815.05     5024.56     24.18 o
   6   2   3     3136.52     3459.74     14.81 o
   7   2   3      197.81      187.05      3.65 o
   8   2   3      614.14      695.07      6.47 o
   9   2   3     2109.22     1930.73     28.99 o
  10   2   3       61.07       51.15      6.23 o
  11   2   3      223.66      227.03      9.08 o
  12   2   3      502.31      442.84     10.65 o
  13   2   3      200.71      203.62     10.22 o
  14   2   3       28.55       49.04     10.73 o
  15   2   3       37.28       29.90     11.07 o
   1   3   3     1544.09     1634.30      6.42 o
   2   3   3    11684.01    11308.45     31.46 o
   3   3   3      265.11      374.54      3.51 o
   4   3   3    10264.66    10756.61     49.18 o
   5   3   3    13508.15    14154.87     55.02 o
   6   3   3     4239.04     4047.95     15.75 o
   7   3   3      325.00      301.00      5.10 o
   8   3   3      611.97      714.74      6.78 o
   9   3   3      101.45       91.56      3.92 o
  10   3   3     2528.45     2317.71     16.59 o
  11   3   3     2954.56     2880.05     15.56 o
  12   3   3      321.28      363.38      9.64 o
  13   3   3      150.27      153.15      8.77 o
  14   3   3      574.18      579.88     14.90 o
  15   3   3       89.73       62.27     12.68 o
   0   4   3    52201.41    50376.58    242.40 o
   1   4   3    22815.87    22552.29     56.46 o
   2   4   3    71290.89    67040.80    189.86 o
   3   4   3     1513.76     1463.64      5.91 o
   4   4   3     2872.26     3009.90     13.70 o
   5   4   3     7499.20     7369.87     30.65 o
   6   4   3     7814.32     7503.21     26.87 o
   7   4   3        0.88        5.48      3.19 o
   8   4   3       23.50       20.67      3.59 o
   9   4   3     1677.26     1727.09     11.74 o
  10   4   3     8673.83     8588.27     31.02 o
  11   4   3        4.45        4.38      4.98 o
  12   4   3      203.12      198.54      6.82 o
  13   4   3       92.99       99.38      8.97 o
  14   4   3        9.45        6.98     10.20 o
  15   4   3        4.88        1.69     11.31 o
   1   5   3     8972.98     9235.80     26.00 o
   2   5   3     1974.33     1920.75      7.39 o
   3   5   3     5702.01     5668.49     18.05 o
   4   5   3      816.43      973.70      5.30 o
   5   5   3     1744.33     1766.60      7.59 o
   6   5   3       30.89        9.90      2.65 o
   7   5   3      117.07      117.17      3.71 o
   8   5   3     1017.19      998.56      7.76 o
   9   5   3     2067.49     2041.49     12.23 o
  10   5   3     5000.28     4883.91     25.98 o
  11   5   3      523.07      559.69      8.47 o
  12   5   3     1276.09     1358.07     13.71 o
  13   5   3     2505.66     2500.68     20.89 o
  14   5   3      355.43      427.50     14.72 o
  15   5   3       32.50       36.77     12.07 o
   0   6   3     2815.74     3100.90     18.18 o
   1   6   3     6044.79     5970.07     16.15 o
   2   6   3       19.73       16.40      2.56 o
   3   6   3     5874.94     5905.21     14.41 o
   4   6   3     1303.30     1240.22     14.63 o
   5   6   3      204.55      180.39      3.93 o
   6   6   3     2085.92     2131.54     13.62 o
   7   6   3     4133.16     3922.40     18.34 o
   8   6   3      295.83      290.57      5.00 o
   9   6   3        0.18        1.32      4.45 o
  10   6   3      776.04      728.66      8.20 o
  11   6   3      526.26      509.11      8.34 o
  12   6   3      437.54      449.71     10.23 o
  13   6   3       25.65       30.01      8.76 o
  14   6   3      138.59      152.11     12.62 o
  15   6   3      172.24      199.71     16.37 o
   1   7   3     3900.97     3807.11     10.30 o
   2   7   3      361.89      345.29      4.01 o
   3   7   3     7493.02     7697.62     23.34 o
   4   7   3      115.79      128.61      4.47 o
   5   7   3     2600.32     2770.37      9.91 o
   6   7   3        1.80        3.32      3.58 o
   7   7   3     2564.95     2518.11     12.36 o
   8   7   3       38.29       29.29      3.81 o
   9   7   3      261.23      250.93      6.79 o
  10   7   3       47.94       36.90      5.77 o
  11   7   3      313.70      322.42      7.96 o
  12   7   3     1202.62     1209.31     15.98 o
  13   7   3      180.62      166.45     11.06 o
  14   7   3       31.61       29.11     11.52 o
   0   8   3    35211.31    33379.88    143.69 o
   1   8   3     7612.34     7441.25     35.26 o
   2   8   3     1305.08     1340.38     22.28 o
   3   8   3     2896.75     2744.84     16.24 o
   4   8   3    21987.96    21390.68     49.46 o
   5   8   3      172.55      156.89      4.56 o
   6   8   3      622.41      663.89      6.58 o
   7   8   3     2411.09     2291.33     11.78 o
   8   8   3    12450.64    12213.60     51.30 o
   9   8   3        1.07        1.90      5.15 o
  10   8   3      848.56      850.78      9.80 o
  11   8   3      178.31      197.45      8.01 o
  12   8   3     1261.94     1273.65     15.94 o
  13   8   3        0.48       -0.14      9.67 o
  14   8   3        7.71       20.92     13.08 o
   1   9   3     1261.15     1268.58     29.65 o
   2   9   3        6.71       14.02      3.06 o
   3   9   3      240.42      243.77      4.32 o
   4   9   3      381.81      426.96      5.64 o
   5   9   3        1.28       15.30      4.47 o
   6   9   3      439.28      437.03      7.30 o
   7   9   3      356.12      344.47      6.64 o
   8   9   3       78.72       75.87      5.96 o
   9   9   3      263.57      264.27      7.12 o
  10   9   3        6.05        3.13      6.63 o
  11   9   3       76.12       76.95      8.67 o
  12   9   3      212.13      222.83     10.46 o
  13   9   3      317.55      309.57     13.91 o
   0  10   3     5026.05     5084.82     27.34 o
   1  10   3     2809.59     2757.31     10.48 o
   2  10   3      396.14      338.65      4.59 o
   3  10   3       71.38       73.13      3.91 o
   4  10   3       33.58       27.82      5.07 o
   5  10   3     3628.50     3665.45     17.33 o
   6  10   3     1706.28     1763.80     13.46 o
   7  10   3      584.04      573.79     10.36 o
   8  10   3      372.28      341.67      7.57 o
   9  10   3      753.49      723.74     10.18 o
  10  10   3       20.01       21.45      6.20 o
  11  10   3       51.74       46.12      9.30 o
  12  10   3      131.55      123.67     12.40 o
  13  10   3       86.48       72.09     11.83 o
   1  11   3     2402.43     2414.95     12.77 o
   2  11   3       31.57       33.21      4.67 o
   3  11   3      210.08      185.49      5.54 o
   4  11   3      857.90      819.47      8.97 o
   5  11   3     1781.40     1739.71     14.56 o
   6  11   3      604.76      611.85     11.47 o
   7  11   3      415.69      425.34     11.03 o
   8  11   3      271.51      275.21      9.55 o
   9  11   3        0.08        8.18      7.81 o
  10  11   3       32.03       37.90      9.96 o
  11  11   3      169.78      163.42     11.55 o
  12  11   3        0.44        1.67     11.30 o
   0  12   3      122.32       95.24      9.32 o
   1  12   3      571.68      565.34      8.00 o
   2  12   3     1877.92     1810.45     13.27 o
   3  12   3      350.32      330.41      6.89 o
   4  12   3       26.92       34.62      6.00 o
   5  12   3      197.47      191.54      8.40 o
   6  12   3     6033.66     5775.12     33.43 o
   7  12   3       17.38       13.69      9.70 o
   8  12   3       15.39        7.80      9.35 o
   9  12   3       41.60       48.03     10.91 o
  10  12   3     1665.85     1635.38     20.35 o
  11  12   3       83.41       78.41     13.02 o
   1  13   3      910.15      869.52     10.34 o
   2  13   3        1.04       -0.17      5.90 o
   3  13   3      676.31      648.02      8.88 o
   4  13   3      527.67      502.50      9.59 o
   5  13   3      154.03      150.10      7.74 o
   6  13   3       12.13       17.67      9.67 o
   7  13   3       14.15       16.99     10.69 o
   8  13   3        7.09        6.70     11.45 o
   9  13   3      375.66      336.26     14.25 o
  10  13   3      204.78      212.00     13.83 o
   0  14   3      238.80      262.61     12.27 o
   1  14   3      312.88      292.66      8.91 o
   2  14   3      192.64      183.44      7.90 o
   3  14   3      190.00      219.77      8.05 o
   4  14   3      642.78      679.23     12.16 o
   5  14   3       13.71       15.25      8.59 o
   6  14   3       73.86       59.19      9.14 o
   7  14   3      246.06      284.62     13.46 o
   8  14   3       79.34       70.77     11.81 o
   9  14   3      137.23      121.92     12.34 o
   1  15   3       67.04       69.08      9.24 o
   2  15   3       37.20       44.52      8.35 o
   3  15   3      153.18      158.92      8.98 o
   4  15   3      410.22      368.21     12.53 o
   5  15   3        7.61       11.34      9.57 o
   6  15   3       36.79       22.76     10.06 o
   7  15   3      221.54      220.29     12.49 o
   8  15   3       19.74       21.48     11.55 o
   0  16   3        3.81       12.57     14.31 o
   1  16   3        1.32        1.73      9.70 o
   2  16   3      263.91      252.19     12.86 o
   3  16   3      141.85      125.22     11.69 o
   4  16   3      321.20      320.35     12.08 o
   5  16   3       23.88       15.44     11.01 o
   6  16   3       25.74       38.89     11.27 o
   7  16   3        0.22       -0.57     11.48 o
   1  17   3       14.18       16.87     10.51 o
   2  17   3       38.09       24.73     12.85 o
   3  17   3      145.51      158.81     14.36 o
   4  17   3        6.73       14.47     11.62 o
   0   0   4      701.39      886.91     10.33 o
   1   0   4        6.48       27.82      3.63 o
   2   0   4     7381.80     7543.63     85.29 o
   3   0   4    12085.19    12522.28     84.16 o
   4   0   4    14889.53    14320.42    116.02 o
   5   0   4    13306.12    13879.90    144.72 o
   6   0   4      183.53      199.91      8.51 o
   7   0   4     7098.31     7230.82     49.45 o
   8   0   4    27183.13    27379.15    170.51 o
   9   0   4       17.02       14.89      7.55 o
  10   0   4      482.05      465.58     12.57 o
  11   0   4      788.18      754.13     16.22 o
  12   0   4     2577.76     2555.31     32.70 o
  13   0   4        4.91       -0.72     14.40 o
  14   0   4      257.73      269.47     19.58 o
  15   0   4      296.89      290.59     20.73 o
   1   1   4    17243.97    17555.98    106.66 o
   2   1   4      467.46      600.01      4.61 o
   3   1   4    11547.19    11844.96     43.67 o
   4   1   4     9585.04     9733.75     40.65 o
   5   1   4      567.68      650.35      6.13 o
   6   1   4      241.01      268.29      5.29 o
   7   1   4      734.02      669.31      7.86 o
   8   1   4     1404.15     1366.28     11.57 o
   9   1   4     1930.31     1915.22     14.63 o
  10   1   4        0.49        0.19      6.00 o
  11   1   4      341.93      339.78      9.33 o
  12   1   4       17.84       26.13      8.60 o
  13   1   4       47.63       62.06     10.76 o
  14   1   4       25.71       14.07     10.70 o
  15   1   4      380.81      359.68     14.92 o
   0   2   4    12576.30    12021.93    127.99 o
   1   2   4    58434.30    54394.15    333.88 o
   2   2   4      936.24     1034.70      5.78 o
   3   2   4    34093.68    33439.17    132.35 o
   4   2   4     9541.98     9799.75     49.04 o
   5   2   4    17751.14    17946.92     79.96 o
   6   2   4    21249.25    22095.53     78.80 o
   7   2   4     5655.97     5749.30     28.22 o
   8   2   4      678.12      622.38      7.65 o
   9   2   4     1146.83     1145.59     10.79 o
  10   2   4       39.99       28.63      6.07 o
  11   2   4     2856.71     2856.85     19.41 o
  12   2   4       99.60       75.90      7.42 o
  13   2   4     1045.12     1013.07     15.88 o
  14   2   4     1050.28      966.11     15.72 o
  15   2   4      441.23      526.67     15.13 o
   1   3   4    25523.63    25627.46     97.25 o
   2   3   4     9867.59    10388.06     33.32 o
   3   3   4     3728.23     3673.84     15.43 o
   4   3   4       19.14       38.03      2.14 o
   5   3   4     5114.43     5360.71     22.68 o
   6   3   4      719.63      861.42      6.71 o
   7   3   4        0.71        5.30      3.33 o
   8   3   4      253.05      257.66      5.58 o
   9   3   4       33.79       44.63      4.62 o
  10   3   4      437.06      404.79      8.85 o
  11   3   4      157.25      147.09      8.88 o
  12   3   4     1632.08     1563.59     15.72 o
  13   3   4       27.21       19.47      8.04 o
  14   3   4       17.92       38.67      8.54 o
  15   3   4       41.69       30.58     12.43 o
   0   4   4     1908.42     1838.55      9.56 o
   1   4   4     1838.33     1821.80      6.72 o
   2   4   4    17469.19    16800.64     47.54 o
   3   4   4       85.35       80.12      2.49 o
   4   4   4     4458.40     4843.85     22.70 o
   5   4   4     4592.12     4677.17     26.00 o
   6   4   4     9925.61    10031.34     47.80 o
   7   4   4      506.18      454.62     15.32 o
   8   4   4      627.73      636.15      7.25 o
   9   4   4     1525.50     1446.65     10.65 o
  10   4   4     5578.53     5626.12     36.12 o
  11   4   4        2.77       -0.08      5.20 o
  12   4   4      122.43      117.69      7.95 o
  13   4   4      223.33      213.14     10.02 o
  14   4   4      772.59      749.78     14.36 o
  15   4   4        2.78       10.71     12.28 o
   1   5   4      759.10      733.20      4.85 o
   2   5   4       12.95       30.04      2.77 o
   3   5   4     1939.11     1878.13      7.41 o
   4   5   4       12.40       10.35      2.59 o
   5   5   4      127.64      107.85      3.85 o
   6   5   4      238.05      159.17      7.01 o
   7   5   4      202.39      173.59      4.15 o
   8   5   4       76.98       86.08      4.46 o
   9   5   4       41.05       36.66      5.37 o
  10   5   4     3031.06     2913.08     15.47 o
  11   5   4        0.75       -0.19      5.90 o
  12   5   4       62.88       69.58      7.67 o
  13   5   4       38.49       35.18      8.56 o
  14   5   4      558.16      623.67     16.89 o
  15   5   4       32.45       31.12     12.48 o
   0   6   4      207.15      207.78      4.50 o
   1   6   4    15419.88    14947.45     46.59 o
   2   6   4      143.96      121.87      3.13 o
   3   6   4      339.57      388.17      4.94 o
   4   6   4     1564.29     1633.62      8.49 o
   5   6   4     5820.32     5693.95     21.21 o
   6   6   4      610.70      587.03      5.05 o
   7   6   4     2127.05     2110.55     12.00 o
   8   6   4        0.16       14.10      5.39 o
   9   6   4     1531.87     1541.01     10.47 o
  10   6   4      652.07      654.32      8.51 o
  11   6   4      325.40      290.32      6.67 o
  12   6   4       90.04      105.46      8.56 o
  13   6   4      124.38      128.62     10.40 o
  14   6   4      358.29      409.32     15.40 o
   1   7   4     1008.79      959.80      5.60 o
   2   7   4      534.20      521.54      4.55 o
   3   7   4     6159.48     6404.04     19.40 o
   4   7   4       95.53       68.40      3.37 o
   5   7   4     1373.65     1223.46      8.34 o
   6   7   4       46.88       42.21      3.38 o
   7   7   4      214.17      192.92      4.28 o
   8   7   4      615.40      577.94      7.45 o
   9   7   4      860.95      794.01      9.91 o
  10   7   4      257.54      282.07      7.86 o
  11   7   4        0.12        0.89      6.49 o
  12   7   4       43.73       65.40     10.40 o
  13   7   4      211.08      207.52     11.44 o
  14   7   4       18.75       21.98     13.55 o
   0   8   4    10642.85    10249.55     43.44 o
   1   8   4      693.96      705.26      7.25 o
   2   8   4     2057.91     2056.06     18.44 o
   3   8   4      758.81      729.15     21.03 o
   4   8   4       89.18      100.98      3.62 o
   5   8   4     3128.96     3227.03     14.26 o
   6   8   4     1528.70     1562.70      9.45 o
   7   8   4       71.81       77.78      4.50 o
   8   8   4     3716.72     3737.27     25.01 o
   9   8   4        0.29        2.29      6.38 o
  10   8   4       61.16       48.68      4.46 o
  11   8   4      176.65      137.44      8.65 o
  12   8   4     1281.81     1253.94     15.99 o
  13   8   4        0.08        0.93      9.36 o
  14   8   4       12.86       -0.65     13.00 o
   1   9   4     3980.71     3802.03     50.28 o
   2   9   4       54.55       76.31      3.33 o
   3   9   4     1851.78     1820.01      7.99 o
   4   9   4       16.82       16.12      3.17 o
   5   9   4     3277.77     3287.78     14.93 o
   6   9   4      282.27      294.55      7.00 o
   7   9   4       42.62       38.78      4.03 o
   8   9   4     1626.43     1585.88     11.54 o
   9   9   4      409.60      393.00      9.18 o
  10   9   4        5.13       11.90      7.04 o
  11   9   4      321.19      359.59     10.93 o
  12   9   4     1889.75     1954.31     20.68 o
  13   9   4       29.93       34.05     11.56 o
   0  10   4     1231.07     1305.52     11.11 o
   1  10   4       26.29       29.48      3.72 o
   2  10   4       18.76       14.27      3.56 o
   3  10   4        6.37        9.68      3.82 o
   4  10   4       40.04       33.47      3.89 o
   5  10   4     3595.92     3622.14     20.00 o
   6  10   4      653.65      605.82      9.58 o
   7  10   4        0.02       18.65      6.43 o
   8  10   4      198.36      205.85      8.07 o
   9  10   4       25.47       33.24      5.60 o
  10  10   4       11.23        5.21      7.52 o
  11  10   4        7.53       -0.48      9.64 o
  12  10   4      156.66      180.53     11.95 o
  13  10   4        6.69        6.35     11.53 o
   1  11   4       67.13       74.43      5.26 o
   2  11   4      177.92      201.98      5.74 o
   3  11   4       32.71       32.27      4.84 o
   4  11   4      283.85      268.90      6.81 o
   5  11   4       68.30       84.67      7.38 o
   6  11   4     1436.41     1407.28     15.49 o
   7  11   4     1223.41     1116.05     15.66 o
   8  11   4      259.79      279.36      9.61 o
   9  11   4       93.32       94.15      8.32 o
  10  11   4       48.98       45.33     10.08 o
  11  11   4        7.96        5.95     11.14 o
  12  11   4       60.64       37.81     11.62 o
   0  12   4      263.70      331.07     12.26 o
   1  12   4        1.07        0.34      5.90 o
   2  12   4      136.93      123.59      6.12 o
   3  12   4       72.96       66.61      5.42 o
   4  12   4      391.63      434.45      8.53 o
   5  12   4      442.08      472.26      9.06 o
   6  12   4       12.84       19.28      8.29 o
   7  12   4      170.78      153.24     10.46 o
   8  12   4      166.06      135.85      9.64 o
   9  12   4       12.65       18.54     10.67 o
  10  12   4       48.46       49.57     11.56 o
  11  12   4       37.00       43.88     12.43 o
   1  13   4      151.22      164.62      8.12 o
   2  13   4        0.87        2.27      6.00 o
   3  13   4      131.90      140.42      6.58 o
   4  13   4       10.25       14.64      6.47 o
   5  13   4        8.70        9.38      6.60 o
   6  13   4       24.60       25.75      7.92 o
   7  13   4      388.86      366.67     12.88 o
   8  13   4       12.12       19.48     11.38 o
   9  13   4       17.12        8.64     10.69 o
  10  13   4      248.35      227.17     12.98 o
   0  14   4      886.15      868.60     17.11 o
   1  14   4      281.63      280.15      9.24 o
   2  14   4       34.76       42.80      6.56 o
   3  14   4      956.02      972.79     12.08 o
   4  14   4      355.78      365.34      9.96 o
   5  14   4      494.47      501.70     11.61 o
   6  14   4        4.55        9.12      8.43 o
   7  14   4        1.93        8.40     10.57 o
   8  14   4      444.59      464.16     14.76 o
   9  14   4       54.03       54.57     11.37 o
   1  15   4        6.72       16.87      8.56 o
   2  15   4      138.54      145.59     10.75 o
   3  15   4      216.31      250.81     12.07 o
   4  15   4      619.63      596.13     14.19 o
   5  15   4       44.25       40.05      9.95 o
   6  15   4       65.84       55.25     10.58 o
   7  15   4        3.66       -0.05     10.80 o
   8  15   4       28.83       25.40     11.97 o
   0  16   4      175.06      204.47     15.74 o
   1  16   4        0.14        3.27      9.96 o
   2  16   4      527.46      539.24     14.34 o
   3  16   4       79.61       88.41     12.03 o
   4  16   4       51.35       68.73     11.71 o
   5  16   4      129.32      103.35     11.39 o
   6  16   4      148.35      180.63     12.63 o
   1  17   4       15.13       18.00     11.20 o
   2  17   4      183.22      186.87     13.84 o
   3  17   4       11.20       17.96     12.53 o
   4  17   4        0.33        2.76     11.64 o
   1   1   5     2138.76     2273.83     14.24 o
   2   1   5       23.91       12.37      2.09 o
   3   1   5     1551.05     1578.49      6.63 o
   4   1   5     3638.55     3639.90     13.03 o
   5   1   5     3574.13     3974.71     20.87 o
   6   1   5     4899.80     5097.23     18.02 o
   7   1   5     3701.00     3847.34     15.74 o
   8   1   5      404.81      371.89      6.71 o
   9   1   5     2874.14     2898.23     15.86 o
  10   1   5       54.24       54.27      5.94 o
  11   1   5        4.36        9.88      6.94 o
  12   1   5     1044.47     1050.85     13.55 o
  13   1   5       32.59       37.67     12.36 o
  14   1   5       28.32       21.23     12.39 o
  15   1   5      461.10      537.20     16.58 o
   0   2   5    10258.55    10127.89     77.89 o
   1   2   5     8449.33     8626.43     41.73 o
   2   2   5    17852.35    17060.34     52.72 o
   3   2   5     1572.78     1523.55      6.83 o
   4   2   5     1307.26     1391.82      5.78 o
   5   2   5     7202.59     6895.24     24.24 o
   6   2   5     2816.24     2822.22     18.37 o
   7   2   5     2860.68     2879.86     12.18 o
   8   2   5      830.52      897.51      8.09 o
   9   2   5     4414.91     4227.48     23.45 o
  10   2   5     2570.26     2513.63     15.53 o
  11   2   5     2858.76     2944.02     19.01 o
  12   2   5      409.88      405.94      9.95 o
  13   2   5     2183.44     2200.63     22.94 o
  14   2   5      133.53      118.80     10.53 o
  15   2   5       47.27       59.98     14.68 o
   1   3   5     1136.20     1120.35      6.22 o
   2   3   5     1374.12     1165.67      5.20 o
   3   3   5      143.33      156.41      2.85 o
   4   3   5    13021.53    13037.26     48.14 o
   5   3   5    10313.95    11132.45     57.73 o
   6   3   5     1055.42     1216.53      8.12 o
   7   3   5      425.27      529.64      6.78 o
   8   3   5     2397.03     2430.56     15.82 o
   9   3   5      300.59      315.74      7.84 o
  10   3   5      257.51      231.90      8.44 o
  11   3   5      256.46      254.72      9.58 o
  12   3   5     1585.46     1558.18     21.25 o
  13   3   5       45.68       42.93      9.40 o
  14   3   5        0.83        0.76      8.80 o
  15   3   5        2.50       10.96     13.19 o
   0   4   5     5565.30     5601.53     28.98 o
   1   4   5      530.80      483.51      3.95 o
   2   4   5     2488.43     2725.94      8.25 o
   3   4   5     1345.12     1379.51      5.97 o
   4   4   5      558.29      623.29      5.34 o
   5   4   5     4608.57     4707.93     26.71 o
   6   4   5     2481.64     2610.92     14.41 o
   7   4   5      889.54      857.72      7.39 o
   8   4   5       61.88       52.74      4.61 o
   9   4   5      227.68      223.55      7.64 o
  10   4   5     2291.22     2272.88     16.76 o
  11   4   5        8.17        5.09      6.90 o
  12   4   5      741.16      694.25     11.99 o
  13   4   5        0.03        7.54      8.56 o
  14   4   5      209.38      196.90     10.65 o
  15   4   5       13.53       20.94     12.31 o
   1   5   5     4077.30     4173.27     13.82 o
   2   5   5       17.36       12.49      2.73 o
   3   5   5     5497.96     5571.90     18.49 o
   4   5   5     5205.91     5358.96     19.26 o
   5   5   5      411.03      428.38      4.80 o
   6   5   5        7.50        1.65      3.08 o
   7   5   5     2105.39     2077.07     10.99 o
   8   5   5      864.38      826.69      8.77 o
   9   5   5     1269.68     1341.28     11.53 o
  10   5   5      651.52      648.66      9.13 o
  11   5   5        0.33       -0.30      6.44 o
  12   5   5       71.40       78.60      8.19 o
  13   5   5      181.66      218.79     11.09 o
  14   5   5        2.11        9.10      9.49 o
  15   5   5      400.53      398.13     17.59 o
   0   6   5     1254.08     1171.47      9.08 o
   1   6   5     3769.88     3488.46     24.54 o
   2   6   5     1094.34     1083.66      9.61 o
   3   6   5    11481.02    11715.08     27.51 o
   4   6   5     5000.84     4882.68     13.66 o
   5   6   5      737.45      873.52     10.17 o
   6   6   5        3.45        7.44      3.16 o
   7   6   5     9078.40     8708.67     51.29 o
   8   6   5     4910.90     4897.71     25.48 o
   9   6   5      353.06      358.81      7.30 o
  10   6   5      498.69      463.57      8.08 o
  11   6   5      611.98      548.56      9.49 o
  12   6   5     3149.24     2989.43     21.90 o
  13   6   5      316.24      281.68     11.67 o
  14   6   5       17.03       29.35     10.71 o
   1   7   5    17228.23    16778.91     56.17 o
   2   7   5      728.29      759.19     18.26 o
   3   7   5     4169.59     4246.06     17.18 o
   4   7   5       45.87       50.65      3.11 o
   5   7   5      267.33      224.47      4.75 o
   6   7   5      414.10      418.05      4.85 o
   7   7   5      909.57      980.48      8.21 o
   8   7   5       67.01       61.66      4.92 o
   9   7   5     1210.79     1199.50     14.70 o
  10   7   5        0.70        1.25      5.73 o
  11   7   5        5.01       12.14      7.08 o
  12   7   5     3734.85     3780.06     25.57 o
  13   7   5        0.07       -0.49      9.73 o
  14   7   5        0.31        6.86     15.72 o
   0   8   5        4.66        9.99      4.12 o
   1   8   5     1113.76     1050.78     21.71 o
   2   8   5        8.20        8.32      2.56 o
   3   8   5        0.71       -0.15      3.02 o
   4   8   5      371.10      380.33      4.80 o
   5   8   5       75.25       68.68      4.21 o
   6   8   5       77.42       72.04      4.91 o
   7   8   5      565.16      532.93      6.24 o
   8   8   5     2536.34     2474.60     16.81 o
   9   8   5     1227.56     1202.10     12.51 o
  10   8   5        1.42        6.09      5.00 o
  11   8   5       34.72       27.67      8.09 o
  12   8   5      196.05      190.45     10.12 o
  13   8   5        3.83       13.96     10.88 o
  14   8   5       15.83        8.13     15.15 o
   1   9   5      276.98      288.13      4.94 o
   2   9   5       24.83       10.18      2.89 o
   3   9   5       50.67       45.87      3.53 o
   4   9   5      106.57      100.34      3.95 o
   5   9   5      352.31      360.45      6.13 o
   6   9   5      437.74      406.28      7.13 o
   7   9   5      196.43      171.52      5.74 o
   8   9   5      401.58      364.87      6.23 o
   9   9   5      262.36      253.89      8.14 o
  10   9   5       35.79       54.23      7.15 o
  11   9   5        3.59        1.32      8.49 o
  12   9   5      404.88      409.49     13.95 o
  13   9   5       93.95       87.93     11.32 o
   0  10   5      189.19      167.85      6.20 o
   1  10   5     2786.84     2836.65     11.91 o
   2  10   5     2249.10     2186.72     10.58 o
   3  10   5     1482.99     1419.75      8.53 o
   4  10   5      156.92      144.43      5.11 o
   5  10   5     3371.12     3312.13     17.40 o
   6  10   5     1071.84     1145.98     10.69 o
   7  10   5      546.67      626.62      9.97 o
   8  10   5     1322.62     1280.04     15.35 o
   9  10   5      495.62      500.43     12.44 o
  10  10   5      513.66      476.39     12.52 o
  11  10   5      199.22      210.26     12.55 o
  12  10   5       91.47      102.59     10.97 o
  13  10   5      580.08      605.29     17.17 o
   1  11   5     2104.77     2069.41     14.56 o
   2  11   5       64.76       65.22      4.47 o
   3  11   5     2346.77     2326.29     12.41 o
   4  11   5       59.31       55.83      6.19 o
   5  11   5     1371.21     1363.95     13.46 o
   6  11   5      139.80      164.97      8.05 o
   7  11   5      774.16      792.76     12.70 o
   8  11   5        0.06        2.01      6.41 o
   9  11   5       78.70       60.38      9.58 o
  10  11   5     1295.60     1395.75     18.45 o
  11  11   5      190.59      230.22     12.94 o
  12  11   5        8.80       14.56     11.64 o
   0  12   5      150.93      174.74     11.46 o
   1  12   5     1594.16     1659.33     14.21 o
   2  12   5       56.33       68.87      6.32 o
   3  12   5      105.96      111.24      5.71 o
   4  12   5        0.51       -0.29      5.77 o
   5  12   5     1608.36     1551.34     13.81 o
   6  12   5      900.80      893.35     12.84 o
   7  12   5      284.18      275.82     11.53 o
   8  12   5      442.22      432.23     10.87 o
   9  12   5      237.55      265.82     12.29 o
  10  12   5       36.32       39.86     10.77 o
  11  12   5       20.87       41.07     10.97 o
   1  13   5      105.28       99.80      7.37 o
   2  13   5      580.02      588.31      9.63 o
   3  13   5      293.06      298.31      7.01 o
   4  13   5      153.00      153.42      7.18 o
   5  13   5       11.61       10.13      6.65 o
   6  13   5       41.51       27.96      8.26 o
   7  13   5       54.34       56.11      9.98 o
   8  13   5      268.93      244.95     12.54 o
   9  13   5        0.25       -0.51     10.18 o
  10  13   5      380.22      330.26     13.01 o
   0  14   5      383.76      380.02     14.30 o
   1  14   5      581.37      591.55     11.88 o
   2  14   5       41.90       31.73      7.62 o
   3  14   5      550.98      528.61     11.67 o
   4  14   5      161.29      151.42      7.78 o
   5  14   5      361.63      354.58     12.28 o
   6  14   5       86.06       87.15     10.25 o
   7  14   5      237.06      237.75     12.63 o
   8  14   5       11.47        9.94     11.29 o
   9  14   5        0.47        3.60     10.95 o
   1  15   5      210.30      227.63     10.83 o
   2  15   5        0.05       -0.53     10.57 o
   3  15   5      521.05      511.61     12.92 o
   4  15   5        2.38        4.59     10.08 o
   5  15   5      369.54      359.98     12.62 o
   6  15   5       23.99       15.46     10.72 o
   7  15   5      124.75      119.77     12.52 o
   8  15   5      355.72      371.61     14.84 o
   0  16   5      331.32      382.69     18.87 o
   1  16   5       91.71       80.65      9.78 o
   2  16   5       24.49       22.18     11.21 o
   3  16   5       77.46       88.02     12.77 o
   4  16   5        7.73        9.20     11.98 o
   5  16   5      147.42      112.08     12.16 o
   6  16   5      257.52      274.29     13.46 o
   1  17   5      227.17      199.44     12.10 o
   2  17   5       76.74       81.77     11.83 o
   3  17   5       26.05       20.85     12.63 o
   4  17   5       50.74       46.51     12.85 o
   0   0   6    51773.34    49336.68    559.86 o
   1   0   6    38450.82    35771.80    377.74 o
   2   0   6      474.41      475.70     10.94 o
   3   0   6    15532.08    15124.81    114.52 o
   4   0   6     3393.82     3073.55     20.03 o
   5   0   6     1651.45     1678.78     17.03 o
   6   0   6      459.15      493.62      8.88 o
   7   0   6    15480.14    15098.14    151.43 o
   8   0   6    12381.89    12574.32    124.21 o
   9   0   6      331.48      340.09      8.88 o
  10   0   6       68.77       87.69      7.58 o
  11   0   6    13220.05    12840.97    118.09 o
  12   0   6     4612.44     4490.42     34.04 o
  13   0   6      245.16      234.06     19.19 o
  14   0   6        2.80        2.96     17.83 o
  15   0   6     1490.61     1525.89     32.03 o
   1   1   6     1799.35     1911.44     10.60 o
   2   1   6      855.46      790.54      6.27 o
   3   1   6     1774.08     1877.53      9.58 o
   4   1   6       81.40       99.49      3.70 o
   5   1   6    12226.52    12649.92     71.92 o
   6   1   6      340.06      296.83      6.23 o
   7   1   6      204.69      216.51      5.42 o
   8   1   6     1065.49     1056.65     10.29 o
   9   1   6      954.70      981.51     10.23 o
  10   1   6     3212.23     3253.63     20.91 o
  11   1   6     1021.68     1065.10     12.67 o
  12   1   6      938.33      865.74     12.71 o
  13   1   6      307.03      280.63     13.34 o
  14   1   6       74.67       99.10     12.36 o
  15   1   6       75.67       86.55     13.81 o
   0   2   6      796.00      669.11      6.04 o
   1   2   6       12.82       39.66      1.98 o
   2   2   6     1602.49     1647.80      9.64 o
   3   2   6     5661.69     5722.99     24.63 o
   4   2   6    15892.59    16491.06     60.41 o
   5   2   6    21724.62    23289.95    124.62 o
   6   2   6     4467.55     4755.62     25.18 o
   7   2   6      421.02      484.48      6.30 o
   8   2   6      769.69      827.84      7.87 o
   9   2   6     1985.23     2023.01     13.63 o
  10   2   6        0.77        4.07      5.23 o
  11   2   6     2651.29     2713.86     17.17 o
  12   2   6     2118.78     2033.99     20.99 o
  13   2   6      428.20      394.33     14.49 o
  14   2   6     1036.71     1070.31     19.36 o
  15   2   6      171.72      199.48     17.77 o
   1   3   6    11030.58    11074.29     64.27 o
   2   3   6      562.32      577.31      4.13 o
   3   3   6       34.28       48.89      2.71 o
   4   3   6     1040.16     1042.53      5.61 o
   5   3   6        0.08        7.29      2.82 o
   6   3   6       56.07       57.85      2.92 o
   7   3   6      199.63      213.94      5.76 o
   8   3   6     1126.26     1137.81     10.89 o
   9   3   6     3288.03     3447.62     20.54 o
  10   3   6      187.05      165.55      7.54 o
  11   3   6        5.67       11.09      7.22 o
  12   3   6      639.20      639.85     13.23 o
  13   3   6      188.77      166.06     11.20 o
  14   3   6      127.74      134.18     12.75 o
  15   3   6       83.19       53.74     15.94 o
   0   4   6      483.43      467.09      5.62 o
   1   4   6     6462.01     6372.40     25.82 o
   2   4   6      211.56      181.95      2.86 o
   3   4   6     4685.80     4596.36     12.88 o
   4   4   6      156.16      173.56      3.63 o
   5   4   6     4339.00     4301.79     19.07 o
   6   4   6     9373.88     9575.54     51.26 o
   7   4   6       37.11       36.73      3.50 o
   8   4   6      492.31      490.07      7.50 o
   9   4   6     6889.53     7020.70     27.48 o
  10   4   6     3481.85     3488.71     32.07 o
  11   4   6      103.85      103.92      8.78 o
  12   4   6        1.76        1.08      7.74 o
  13   4   6     2460.82     2512.19     27.79 o
  14   4   6      304.22      280.39     12.75 o
  15   4   6      266.32      274.17     17.72 o
   1   5   6     1490.02     1395.89      6.78 o
   2   5   6     2495.16     2578.67     10.82 o
   3   5   6    13643.09    13965.01     35.66 o
   4   5   6      996.38      943.42      6.56 o
   5   5   6      770.30      766.19      5.94 o
   6   5   6      739.58      633.38      5.98 o
   7   5   6     6604.91     6522.95     26.32 o
   8   5   6     1353.78     1420.22     14.33 o
   9   5   6       45.54       41.95      5.64 o
  10   5   6      719.70      705.25     10.24 o
  11   5   6      952.46      984.29     11.86 o
  12   5   6      111.11      134.47      8.39 o
  13   5   6       89.99      102.32     10.35 o
  14   5   6      168.21      227.76     11.93 o
  15   5   6       91.99      112.04     15.57 o
   0   6   6     3194.03     2942.95    123.26 o
   1   6   6       21.89       14.79      2.72 o
   2   6   6     1040.93      954.70      6.44 o
   3   6   6     1002.96     1124.07      7.09 o
   4   6   6      966.87     1066.15      6.61 o
   5   6   6     2726.71     2722.11     11.21 o
   6   6   6     1739.47     1736.19      8.36 o
   7   6   6      510.76      556.91      7.11 o
   8   6   6       34.35       44.99      5.22 o
   9   6   6      129.49      131.34      6.98 o
  10   6   6      111.80      118.21      7.03 o
  11   6   6     1108.96     1072.17     12.50 o
  12   6   6      318.92      282.78     11.04 o
  13   6   6      388.52      388.64     12.73 o
  14   6   6       28.84       42.70     12.33 o
   1   7   6      201.21      203.39      3.59 o
   2   7   6      306.34      282.08      7.99 o
   3   7   6      418.33      398.13     14.81 o
   4   7   6        0.46        3.26      3.02 o
   5   7   6        9.36       10.94      3.42 o
   6   7   6      450.25      439.59      5.72 o
   7   7   6      657.31      680.69      7.18 o
   8   7   6        1.47        0.54      4.46 o
   9   7   6      407.76      391.75      8.57 o
  10   7   6       73.15       75.85      6.83 o
  11   7   6      182.09      161.04      8.81 o
  12   7   6      729.68      759.90     13.26 o
  13   7   6       67.27       70.98     10.12 o
  14   7   6       84.27       73.05     12.72 o
   0   8   6     8932.61     8535.40    262.48 o
   1   8   6     1112.14     1202.75     16.80 o
   2   8   6     4355.26     4427.46     66.03 o
   3   8   6     2307.08     2343.38     20.16 o
   4   8   6      392.22      466.35      5.31 o
   5   8   6     3091.62     3064.53     13.31 o
   6   8   6        0.70        0.94      4.04 o
   7   8   6      955.67      972.58      9.17 o
   8   8   6      169.51      165.94      6.54 o
   9   8   6      436.88      407.92      7.93 o
  10   8   6        8.86        9.63      5.77 o
  11   8   6      650.39      638.62     12.10 o
  12   8   6      174.93      177.38     10.77 o
  13   8   6       23.24       36.12     10.38 o
   1   9   6     3002.79     2864.53     10.42 o
   2   9   6      539.05      550.23      5.42 o
   3   9   6      548.84      526.95      5.07 o
   4   9   6       15.57        6.19      3.92 o
   5   9   6     4306.10     4310.99     15.37 o
   6   9   6       66.21       66.91      5.07 o
   7   9   6      545.73      538.33      6.74 o
   8   9   6      670.60      658.96     10.18 o
   9   9   6     1040.94     1018.67     11.86 o
  10   9   6       56.62       37.36      7.37 o
  11   9   6       54.10       56.06      8.78 o
  12   9   6      200.64      243.07     12.64 o
  13   9   6      261.60      306.78     14.49 o
   0  10   6       23.13       33.78      6.28 o
   1  10   6       57.38       73.34      4.93 o
   2  10   6     3759.90     3694.26     14.71 o
   3  10   6       30.41       27.73      3.43 o
   4  10   6        8.38        6.25      4.21 o
   5  10   6      121.79      142.40      6.26 o
   6  10   6      207.71      195.87      6.76 o
   7  10   6      250.65      247.27      6.49 o
   8  10   6       62.00       66.00      7.41 o
   9  10   6      870.38      816.31     12.76 o
  10  10   6       64.80       47.02      8.68 o
  11  10   6       48.75       39.42     11.17 o
  12  10   6      106.76       74.40     11.29 o
   1  11   6      839.56      836.55     10.82 o
   2  11   6      116.29      119.70      5.53 o
   3  11   6       25.13       28.16      5.50 o
   4  11   6      274.79      313.74      7.38 o
   5  11   6        3.37        1.05      6.67 o
   6  11   6      130.36      113.94      7.60 o
   7  11   6      107.97      103.68      7.84 o
   8  11   6       10.31       11.02      5.58 o
   9  11   6       62.72       53.77      8.55 o
  10  11   6      315.73      287.58     12.48 o
  11  11   6       12.76       12.52     10.12 o
  12  11   6      173.72      162.87     12.45 o
   0  12   6     1503.94     1421.53     20.47 o
   1  12   6      209.08      236.27      7.94 o
   2  12   6     2977.51     2911.89     17.62 o
   3  12   6     1337.16     1308.89     12.21 o
   4  12   6        4.62        4.65      4.95 o
   5  12   6      421.49      392.40      8.76 o
   6  12   6      416.99      440.95     10.01 o
   7  12   6      494.10      504.32     12.91 o
   8  12   6      633.32      618.07     13.83 o
   9  12   6       45.59       53.99      9.73 o
  10  12   6       66.55       78.58     10.59 o
  11  12   6      511.60      526.87     16.06 o
   1  13   6     1030.23     1030.72     12.17 o
   2  13   6       46.86       36.56      7.20 o
   3  13   6     1169.73     1161.91     12.29 o
   4  13   6      103.36      101.78      5.54 o
   5  13   6      192.09      197.74      7.42 o
   6  13   6      200.15      213.77      9.44 o
   7  13   6      215.60      222.52     11.61 o
   8  13   6       79.04       94.19     11.05 o
   9  13   6        5.29        1.76     10.54 o
  10  13   6      287.41      314.86     12.99 o
   0  14   6     1926.24     1850.56     25.55 o
   1  14   6       43.35       39.44      8.93 o
   2  14   6       73.22       75.52      7.58 o
   3  14   6       30.30       35.57      7.66 o
   4  14   6       55.32       38.85      8.99 o
   5  14   6        0.04        7.86      9.32 o
   6  14   6        4.85        4.06      9.85 o
   7  14   6      164.23      167.97     12.38 o
   8  14   6       83.99       73.58     11.46 o
   9  14   6       12.90       11.56     10.79 o
   1  15   6       15.62       24.01      9.90 o
   2  15   6      121.43      132.26     11.25 o
   3  15   6        0.01        5.85      9.84 o
   4  15   6       94.86       78.23     10.43 o
   5  15   6      187.68      185.98     11.52 o
   6  15   6      265.28      252.92     12.20 o
   7  15   6      174.95      132.00     12.17 o
   8  15   6        7.13       -0.60     12.10 o
   0  16   6      788.79      884.36     23.02 o
   1  16   6       46.80       53.54     10.77 o
   2  16   6       41.40       30.90     11.16 o
   3  16   6      466.53      455.47     15.30 o
   4  16   6      298.19      315.12     13.99 o
   5  16   6      411.83      457.53     15.98 o
   6  16   6        8.94       10.16     12.93 o
   1  17   6      125.35      117.13     13.18 o
   2  17   6       18.77       10.52     12.10 o
   3  17   6       58.22       65.14     13.82 o
   1   1   7    12217.40    12127.77     73.69 o
   2   1   7       63.05       90.49      2.69 o
   3   1   7    12126.18    12430.82     73.60 o
   4   1   7      606.53      620.18      4.82 o
   5   1   7     5711.00     5476.61     19.71 o
   6   1   7     3967.87     4167.58     32.16 o
   7   1   7     2719.94     2926.42     14.57 o
   8   1   7        4.93        5.06      3.53 o
   9   1   7      845.97      768.74     11.09 o
  10   1   7       28.75       20.21      3.83 o
  11   1   7      198.24      186.11      5.70 o
  12   1   7       11.05        8.72      6.91 o
  13   1   7      687.75      613.55     16.27 o
  14   1   7      120.04      130.26     14.44 o
  15   1   7      277.54      297.88     17.11 o
   0   2   7    11186.39    11448.60     96.47 o
   1   2   7      109.52      114.73      2.65 o
   2   2   7     5756.80     5915.29     25.06 o
   3   2   7     1164.27     1198.15      8.19 o
   4   2   7     4254.90     4754.40     21.19 o
   5   2   7     4932.50     5357.01     26.96 o
   6   2   7     2280.24     2244.47     17.57 o
   7   2   7       55.06       52.61      3.50 o
   8   2   7        8.63        6.30      4.37 o
   9   2   7     1036.16     1025.54     13.74 o
  10   2   7        3.26       10.81      6.04 o
  11   2   7      237.39      224.62      8.16 o
  12   2   7        8.44        6.27      6.83 o
  13   2   7       65.84       46.01     11.03 o
  14   2   7        1.74       12.77     15.72 o
  15   2   7      258.36      270.73     19.17 o
   1   3   7     1513.52     1680.34      9.68 o
   2   3   7      861.05      936.48      5.13 o
   3   3   7        2.95       21.89      2.94 o
   4   3   7      185.55      271.47      4.41 o
   5   3   7     1641.88     1630.24     17.93 o
   6   3   7      726.35      639.76     17.23 o
   7   3   7     1480.79     1329.68     16.60 o
   8   3   7     3516.93     3679.58     19.53 o
   9   3   7      250.37      279.95      8.06 o
  10   3   7      393.41      394.66     10.59 o
  11   3   7     4401.72     4348.85     29.86 o
  12   3   7      281.83      272.92     12.12 o
  13   3   7        6.56        3.54     10.24 o
  14   3   7        0.89       -0.65     13.07 o
  15   3   7      287.56      260.83     19.04 o
   0   4   7     2609.12     2782.57     19.41 o
   1   4   7     5105.15     5171.39     21.45 o
   2   4   7     1300.17     1188.91      6.64 o
   3   4   7     4393.18     4786.90     24.58 o
   4   4   7     4166.63     4355.72     16.61 o
   5   4   7      426.53      354.35      4.31 o
   6   4   7     3928.32     3878.69     58.56 o
   7   4   7        2.67        6.58      2.48 o
   8   4   7      261.99      267.45      5.79 o
   9   4   7     1146.21     1241.04     11.83 o
  10   4   7      630.72      619.64     10.36 o
  11   4   7      263.77      257.74      9.00 o
  12   4   7       48.22       50.89      8.95 o
  13   4   7     1991.97     1925.66     23.59 o
  14   4   7      612.43      611.63     18.93 o
  15   4   7       24.22       35.68     15.36 o
   1   5   7     1925.62     1757.26      7.61 o
   2   5   7        0.98        2.10      2.92 o
   3   5   7     9218.87     9529.24     39.43 o
   4   5   7       97.89      122.38      3.39 o
   5   5   7     2976.29     3044.41     11.63 o
   6   5   7      524.90      576.10      9.49 o
   7   5   7     2749.20     2718.07     16.92 o
   8   5   7      124.93      132.02      5.29 o
   9   5   7      626.06      612.14      9.13 o
  10   5   7      270.28      293.13      7.64 o
  11   5   7      159.97      148.57      7.17 o
  12   5   7      267.69      284.48     11.03 o
  13   5   7      848.81      834.90     14.99 o
  14   5   7       52.17       44.28     12.10 o
   0   6   7      977.12      815.92     19.08 o
   1   6   7     1444.06     1378.13      7.51 o
   2   6   7     2291.81     2248.45      9.57 o
   3   6   7     6328.98     6436.76    102.11 o
   4   6   7    14741.40    14720.28     57.18 o
   5   6   7     4877.53     5060.56     20.81 o
   6   6   7     2385.75     2356.37     12.82 o
   7   6   7       21.61       21.94      4.09 o
   8   6   7      432.09      422.17      6.91 o
   9   6   7      554.87      616.92      9.95 o
  10   6   7       27.17       25.19      6.88 o
  11   6   7      161.30      158.22      8.85 o
  12   6   7      384.77      373.19     11.57 o
  13   6   7        5.73        5.67     10.81 o
  14   6   7       30.09       35.89     11.84 o
   1   7   7     2914.50     2846.38     14.17 o
   2   7   7     3318.52     3375.92     13.52 o
   3   7   7      222.75      226.07      3.83 o
   4   7   7      907.27      819.78     11.86 o
   5   7   7      120.10      129.41      4.05 o
   6   7   7      522.95      508.27      5.90 o
   7   7   7      145.14      147.20      4.72 o
   8   7   7       39.13       51.89      4.69 o
   9   7   7      305.96      308.37      7.82 o
  10   7   7     1139.12     1128.73     13.02 o
  11   7   7      759.42      744.17     11.69 o
  12   7   7        3.35        7.20      8.60 o
  13   7   7        6.52        3.82     11.01 o
  14   7   7        3.01       -0.60     11.95 o
   0   8   7     4391.10     4372.33     22.87 o
   1   8   7     5817.30     5495.53     25.57 o
   2   8   7     1800.43     1731.84     10.27 o
   3   8   7     2842.99     2754.21     11.39 o
   4   8   7     7099.34     6933.06     27.65 o
   5   8   7     1576.61     1620.77      9.51 o
   6   8   7       14.52       12.73      4.87 o
   7   8   7      590.87      551.61      7.28 o
   8   8   7      714.73      696.85      9.26 o
   9   8   7       21.89       20.57      5.11 o
  10   8   7      317.43      323.29      7.94 o
  11   8   7     1263.79     1277.55     14.62 o
  12   8   7      912.17      902.61     14.75 o
  13   8   7        6.11       -0.56     11.25 o
   1   9   7     2508.49     2545.35     12.02 o
   2   9   7       88.40      122.18      4.02 o
   3   9   7      379.05      375.41      5.39 o
   4   9   7      377.38      380.45      6.03 o
   5   9   7      309.13      306.39      5.97 o
   6   9   7      934.18      949.42      8.69 o
   7   9   7      153.20      140.51      5.91 o
   8   9   7      158.11      152.30      6.82 o
   9   9   7       10.98        6.12      6.48 o
  10   9   7      831.07      829.99     13.37 o
  11   9   7       75.54       78.11     10.47 o
  12   9   7       55.78       73.25     11.04 o
  13   9   7       22.15        4.68     12.21 o
   0  10   7     2674.29     2676.71     18.96 o
   1  10   7     1461.38     1405.52     11.48 o
   2  10   7     1788.37     1776.96     10.67 o
   3  10   7     1080.47     1049.71      8.79 o
   4  10   7      622.89      560.50      6.95 o
   5  10   7      558.82      525.40      8.15 o
   6  10   7     1645.03     1608.41     12.03 o
   7  10   7       30.24       34.72      4.04 o
   8  10   7       79.55       71.99      6.78 o
   9  10   7      691.96      685.25     11.68 o
  10  10   7     1145.53     1106.41     16.06 o
  11  10   7       77.63       69.69     10.73 o
  12  10   7      187.17      214.66     12.74 o
   1  11   7      330.65      344.78      8.04 o
   2  11   7       64.30       71.53      5.45 o
   3  11   7      214.77      223.80      6.89 o
   4  11   7      489.50      507.72      9.05 o
   5  11   7       86.78       89.92      6.89 o
   6  11   7        1.42        4.11      6.38 o
   7  11   7        4.80        4.53      6.23 o
   8  11   7       54.19       58.55      7.83 o
   9  11   7      273.37      258.39     11.24 o
  10  11   7       27.77       31.91      9.77 o
  11  11   7        9.74        8.41     11.27 o
  12  11   7       50.99       47.99     12.25 o
   0  12   7     1244.34     1217.78     18.96 o
   1  12   7     1563.22     1579.65     13.84 o
   2  12   7     5952.44     5925.80     29.40 o
   3  12   7      395.38      397.61      8.54 o
   4  12   7       28.31       21.01      6.49 o
   5  12   7     1031.26      991.07     10.54 o
   6  12   7      380.98      401.49      9.79 o
   7  12   7      189.56      202.30     10.59 o
   8  12   7       82.24       82.95     10.11 o
   9  12   7      250.27      251.00     11.75 o
  10  12   7      597.16      602.43     14.25 o
  11  12   7        0.13        3.09     11.42 o
   1  13   7       28.94       33.08      7.74 o
   2  13   7      158.49      159.31      8.08 o
   3  13   7       10.65       10.07      7.31 o
   4  13   7      373.18      374.61      9.69 o
   5  13   7        5.57        6.72      8.38 o
   6  13   7        3.24        7.94      9.20 o
   7  13   7      695.16      649.35     15.16 o
   8  13   7      281.57      235.17     11.88 o
   9  13   7        2.11        7.51     10.23 o
  10  13   7       23.50       25.21     11.47 o
   0  14   7      288.83      276.29     18.12 o
   1  14   7      106.81       98.97      8.17 o
   2  14   7        1.64        0.14      6.97 o
   3  14   7        0.61        1.02      8.87 o
   4  14   7      218.86      242.97     10.29 o
   5  14   7       11.68       18.51      9.78 o
   6  14   7       25.14       20.73      9.51 o
   7  14   7      156.54      180.71     12.58 o
   8  14   7      239.68      255.52     13.50 o
   9  14   7       22.62       11.18     10.61 o
   1  15   7        2.93       12.12     10.74 o
   2  15   7       35.01       34.66     10.87 o
   3  15   7       28.11       15.05      9.79 o
   4  15   7       19.33        9.72      9.51 o
   5  15   7      177.42      181.04     11.62 o
   6  15   7       78.83       61.47     10.85 o
   7  15   7       30.91       46.89     11.31 o
   0  16   7     2081.52     1954.05     31.96 o
   1  16   7       47.04       51.66     12.00 o
   2  16   7       57.90       27.67     12.18 o
   3  16   7       17.33       18.17     11.98 o
   4  16   7      185.86      206.38     13.66 o
   5  16   7       67.74       74.86     11.99 o
   6  16   7        7.96        3.31     12.19 o
   1  17   7       30.34       32.98     11.87 o
   2  17   7       51.79       41.79     13.46 o
   3  17   7        1.40       11.31     13.03 o
   0   0   8    11185.55    11470.99    121.15 o
   1   0   8        4.79        8.23      4.66 o
   2   0   8      474.39      491.03     10.02 o
   3   0   8     1697.71     1629.14     17.37 o
   4   0   8      904.00      966.13     15.32 o
   5   0   8     1564.41     1445.39     18.57 o
   6   0   8     3673.65     4160.46     29.45 o
   7   0   8        3.25        2.05      4.04 o
   8   0   8       13.65       13.87      8.21 o
   9   0   8      938.28     1046.82     20.83 o
  10   0   8       59.66       72.02     13.97 o
  11   0   8       62.93       69.45     15.89 o
  12   0   8        3.17       -0.67     15.98 o
  13   0   8       54.40       51.07     14.96 o
  14   0   8      256.56      204.12     19.77 o
  15   0   8        5.84       30.71     24.64 o
   1   1   8      634.95      623.54      5.80 o
   2   1   8     1129.65     1233.72      8.33 o
   3   1   8     9835.43    10175.09     71.20 o
   4   1   8     3074.14     3276.73     19.88 o
   5   1   8     1912.05     2046.50     14.32 o
   6   1   8     9729.28    10053.44     71.68 o
   7   1   8     1828.95     1867.63     17.83 o
   8   1   8     3305.07     3389.60     18.20 o
   9   1   8      133.61      120.48      6.95 o
  10   1   8      140.90      130.58      7.75 o
  11   1   8        6.05        8.76      4.99 o
  12   1   8      688.48      707.01     13.16 o
  13   1   8       79.48       61.94     10.69 o
  14   1   8        6.68        2.85     15.85 o
  15   1   8      127.55      133.44     18.68 o
   0   2   8    53631.62    50479.96    517.89 o
   1   2   8    21737.09    21987.77    115.42 o
   2   2   8     4233.75     4030.22     20.65 o
   3   2   8    20880.46    20980.25     76.21 o
   4   2   8    20859.54    20850.36    105.40 o
   5   2   8       60.83       42.97      2.52 o
   6   2   8     7960.32     7779.22     37.92 o
   7   2   8     1027.87      872.09     10.05 o
   8   2   8     8504.18     8499.16     49.93 o
   9   2   8       74.68       67.93      4.82 o
  10   2   8     2299.72     2127.04     16.92 o
  11   2   8      477.92      461.83      7.73 o
  12   2   8      142.55      122.55     10.33 o
  13   2   8      496.26      457.02     14.23 o
  14   2   8      478.80      486.92     21.80 o
  15   2   8       17.88       38.65     16.20 o
   1   3   8     9334.29     9792.17     56.02 o
   2   3   8    10609.57    11116.35     51.26 o
   3   3   8      949.07      852.10      6.45 o
   4   3   8     1498.23     1552.75      9.95 o
   5   3   8       77.92       66.32      3.37 o
   6   3   8     2260.17     2034.65     15.74 o
   7   3   8     2825.88     2764.49     15.73 o
   8   3   8      616.14      601.16      8.10 o
   9   3   8       81.06       85.41      6.34 o
  10   3   8     4111.56     4132.27     22.71 o
  11   3   8      357.35      367.79      7.80 o
  12   3   8        0.08        0.49      8.15 o
  13   3   8       10.20       28.19     12.32 o
  14   3   8     1442.96     1523.34     28.56 o
  15   3   8      123.30      100.03     17.03 o
   0   4   8        5.63        6.55      3.16 o
   1   4   8     1130.40     1310.63      8.66 o
   2   4   8      155.84      189.63      3.41 o
   3   4   8       45.72       29.35      3.06 o
   4   4   8     3664.19     3689.95     24.29 o
   5   4   8     1971.23     2075.46     10.88 o
   6   4   8      471.81      416.62      8.09 o
   7   4   8        0.11        1.77      2.94 o
   8   4   8      156.40      172.19      3.76 o
   9   4   8     1172.71     1146.82     12.57 o
  10   4   8       75.00       71.08      5.19 o
  11   4   8        0.09        5.93      4.61 o
  12   4   8       15.09       15.55      8.65 o
  13   4   8        0.14       12.86     15.72 o
  14   4   8       16.14       26.20     13.96 o
   1   5   8      550.94      592.35      5.07 o
   2   5   8      246.63      250.43      4.70 o
   3   5   8      462.90      540.75      5.12 o
   4   5   8        4.18        5.91      2.94 o
   5   5   8      404.88      462.36     11.43 o
   6   5   8        8.04       16.15      3.58 o
   7   5   8        0.69        3.94      3.80 o
   8   5   8      439.48      447.53      6.57 o
   9   5   8     1501.49     1454.93     13.43 o
  10   5   8       44.14       43.87      6.41 o
  11   5   8       75.44       70.18      5.69 o
  12   5   8     1522.43     1474.05     22.10 o
  13   5   8       40.76       51.60     13.12 o
  14   5   8      147.39      156.35     13.28 o
   0   6   8     5652.97     5741.38     33.02 o
   1   6   8     4860.22     4831.84     20.40 o
   2   6   8    18169.72    17976.04     85.45 o
   3   6   8     1754.88     1787.94      8.23 o
   4   6   8       43.66       41.72      2.83 o
   5   6   8     1171.52     1101.11      7.32 o
   6   6   8     9811.05     9857.56     32.53 o
   7   6   8      212.03      218.98      5.65 o
   8   6   8      999.65      991.97      9.63 o
   9   6   8     1370.53     1346.52     11.69 o
  10   6   8        1.64        4.45      6.20 o
  11   6   8        0.13        0.00      7.26 o
  12   6   8        4.17        5.64      9.16 o
  13   6   8      436.87      486.46     14.56 o
  14   6   8        9.39        8.32     11.81 o
   1   7   8      746.13      718.34     16.15 o
   2   7   8       73.97       67.74      3.74 o
   3   7   8       55.61       45.97      3.57 o
   4   7   8     1572.08     1474.70      8.63 o
   5   7   8      155.09      126.81      3.69 o
   6   7   8      128.66      137.01      4.97 o
   7   7   8       32.79       29.20      4.57 o
   8   7   8      753.07      732.66      8.92 o
   9   7   8     1076.96     1068.33     10.13 o
  10   7   8        2.58        4.06      5.45 o
  11   7   8      146.49      149.87      7.63 o
  12   7   8      891.20      905.02     15.14 o
  13   7   8      797.89      733.17     15.54 o
  14   7   8        7.31       20.33     13.07 o
   0   8   8     2344.70     2361.07     14.78 o
   1   8   8      913.39      941.60      7.31 o
   2   8   8     3710.37     3860.73     13.78 o
   3   8   8       18.93       26.02      3.73 o
   4   8   8      947.34      908.27      6.46 o
   5   8   8      983.89      993.92      7.04 o
   6   8   8      116.14      107.22      3.44 o
   7   8   8      352.00      354.29      6.05 o
   8   8   8      111.30      117.99      4.94 o
   9   8   8       15.50       15.09      4.54 o
  10   8   8        0.01        6.81      5.65 o
  11   8   8      154.69      165.87      9.10 o
  12   8   8        0.14       -0.51     10.17 o
  13   8   8       25.78       26.47     11.57 o
   1   9   8       85.91      111.61      3.91 o
   2   9   8       32.31       40.68      3.71 o
   3   9   8     1745.83     1757.45      9.69 o
   4   9   8      529.70      543.72      5.70 o
   5   9   8      310.19      308.45      5.15 o
   6   9   8      356.06      356.96      6.26 o
   7   9   8       59.07       73.10      4.92 o
   8   9   8      109.66       98.71      5.59 o
   9   9   8       65.32       65.52      5.79 o
  10   9   8     1118.40     1061.98     15.89 o
  11   9   8       11.92       19.78     10.16 o
  12   9   8        0.20        3.17     11.56 o
  13   9   8        0.10       -0.27     11.94 o
   0  10   8      660.01      707.62     14.44 o
   1  10   8      292.98      304.69      5.51 o
   2  10   8     1712.33     1784.85     11.23 o
   3  10   8      421.00      443.72      7.25 o
   4  10   8     1415.16     1332.12     10.90 o
   5  10   8       73.17       71.42      4.58 o
   6  10   8      157.53      146.10      5.70 o
   7  10   8      141.12      141.67      5.88 o
   8  10   8       87.19       83.07      5.97 o
   9  10   8       19.53       23.54      8.86 o
  10  10   8     1624.67     1580.27     18.18 o
  11  10   8      505.54      517.34     15.69 o
  12  10   8       64.86       54.44     12.65 o
   1  11   8      146.33      152.09      7.13 o
   2  11   8      325.14      306.16      7.90 o
   3  11   8       10.20       13.97      5.72 o
   4  11   8      129.67      120.85      6.47 o
   5  11   8      365.52      372.45      6.45 o
   6  11   8        6.12        3.78      5.35 o
   7  11   8        6.94        2.77      3.08 o
   8  11   8       89.94      108.12      9.57 o
   9  11   8      125.68      108.35     10.27 o
  10  11   8       97.74       96.40     10.09 o
  11  11   8       12.88       11.02     11.22 o
   0  12   8     1925.07     1883.19     20.50 o
   1  12   8      229.00      195.57      8.34 o
   2  12   8     1743.81     1746.34     15.26 o
   3  12   8      640.63      652.66      9.86 o
   4  12   8      529.24      567.16      9.24 o
   5  12   8      195.19      212.19      7.84 o
   6  12   8        1.50        3.67      6.10 o
   7  12   8       39.55       24.99      8.76 o
   8  12   8       11.31       13.82      9.68 o
   9  12   8       35.86       36.14     10.07 o
  10  12   8        3.46       12.63     10.67 o
  11  12   8       11.29       21.03     11.89 o
   1  13   8      508.33      499.59     10.92 o
   2  13   8       42.14       58.23      7.49 o
   3  13   8      195.67      179.83      8.54 o
   4  13   8        3.01        0.86      7.46 o
   5  13   8      174.26      149.47      9.46 o
   6  13   8       70.06       44.68      9.80 o
   7  13   8       65.68       70.16     10.15 o
   8  13   8      116.53      100.35     11.00 o
   9  13   8       33.73       31.55     10.61 o
  10  13   8       25.11       31.17     12.03 o
   0  14   8     1249.37     1249.52     28.83 o
   1  14   8       27.14       22.43      8.37 o
   2  14   8       26.29       27.67      7.94 o
   3  14   8        0.82       -0.44      8.74 o
   4  14   8      432.32      468.81     12.60 o
   5  14   8      399.28      450.22     12.95 o
   6  14   8        2.25        6.89     10.16 o
   7  14   8      201.06      187.08     13.16 o
   8  14   8     1068.93     1051.74     19.52 o
   1  15   8      611.31      607.32     16.30 o
   2  15   8       32.90       41.25     11.14 o
   3  15   8       73.57       63.94     11.70 o
   4  15   8      273.51      266.96     11.53 o
   5  15   8       64.97       69.07     10.68 o
   6  15   8        0.12        4.38     10.50 o
   7  15   8        4.61        1.98     11.29 o
   0  16   8      298.32      326.64     19.68 o
   1  16   8      400.08      384.51     15.63 o
   2  16   8      134.23      152.79     13.47 o
   3  16   8       17.12       15.06     12.44 o
   4  16   8       36.48       45.50     12.11 o
   5  16   8       95.40      114.36     12.78 o
   1  17   8       18.06       15.88     11.88 o
   2  17   8        0.45       -0.67     13.35 o
   1   1   9     1458.61     1401.52      8.97 o
   2   1   9      548.21      576.84      5.20 o
   3   1   9       54.11       90.14      4.15 o
   4   1   9     2160.97     1981.13     12.80 o
   5   1   9     6157.34     6251.65     27.95 o
   6   1   9        8.37        9.44      3.42 o
   7   1   9      326.49      363.32      5.59 o
   8   1   9      936.52      929.50      9.46 o
   9   1   9     2107.66     2035.06     15.49 o
  10   1   9      152.62      145.92      6.83 o
  11   1   9      610.58      573.19      9.80 o
  12   1   9       80.52       63.52      8.65 o
  13   1   9      102.38      123.75     14.02 o
  14   1   9        0.13       -0.82     16.46 o
  15   1   9      197.75      210.64     19.57 o
   0   2   9    14196.92    13923.91    107.56 o
   1   2   9      131.00      153.30      3.24 o
   2   2   9    26200.32    26334.68    174.14 o
   3   2   9     2624.04     2839.94     16.31 o
   4   2   9    14046.89    14955.87     68.16 o
   5   2   9      380.58      331.82      7.58 o
   6   2   9    14730.89    15018.96     72.29 o
   7   2   9       40.19       62.00      3.09 o
   8   2   9      729.85      702.51      7.04 o
   9   2   9     1543.45     1402.50     11.32 o
  10   2   9      148.43      147.10      5.66 o
  11   2   9       49.28       40.77      5.39 o
  12   2   9       18.39       16.19      8.08 o
  13   2   9      347.15      305.92     19.34 o
  14   2   9      170.74      144.39     18.53 o
  15   2   9        9.80        9.25     17.81 o
   1   3   9     3687.87     3673.79     20.64 o
   2   3   9     2345.81     2694.44     15.62 o
   3   3   9    14682.09    14820.99     62.27 o
   4   3   9      351.73      362.04      5.92 o
   5   3   9       25.03       24.19      3.09 o
   6   3   9      276.10      312.66      7.29 o
   7   3   9     3978.46     3950.35     21.64 o
   8   3   9     1046.26     1152.78      7.90 o
   9   3   9      274.70      308.90      6.96 o
  10   3   9       53.42       46.37      5.98 o
  11   3   9        0.21        1.49      6.50 o
  12   3   9      491.80      515.12     12.96 o
  13   3   9        3.17        2.63     16.23 o
  14   3   9        1.05       15.64     16.86 o
   0   4   9     7610.05     8202.94     54.28 o
   1   4   9    11431.39    11616.30     55.07 o
   2   4   9     5673.71     5885.95     23.99 o
   3   4   9     1320.74     1229.99      8.25 o
   4   4   9      385.89      396.85      7.49 o
   5   4   9     1231.67     1004.35     37.92 o
   6   4   9      268.46      225.45      4.76 o
   7   4   9     5677.11     5796.63     32.89 o
   8   4   9       88.47       94.05      4.45 o
   9   4   9     1954.41     1885.16     17.09 o
  10   4   9      373.57      341.65      7.77 o
  11   4   9      431.49      387.54      9.10 o
  12   4   9       55.96       45.59     10.84 o
  13   4   9     1850.42     1926.16     32.66 o
  14   4   9       56.58       30.94     13.96 o
   1   5   9     4435.12     4448.02     20.87 o
   2   5   9      190.08      238.99      4.34 o
   3   5   9     1216.05     1152.79      6.42 o
   4   5   9        4.08       12.17      3.17 o
   5   5   9      884.58      915.90     15.66 o
   6   5   9     5006.40     5217.78     28.86 o
   7   5   9      155.70      174.50      4.94 o
   8   5   9      470.98      477.47      6.18 o
   9   5   9      682.87      706.67      7.77 o
  10   5   9        0.10        4.18      3.58 o
  11   5   9      626.84      558.88     12.49 o
  12   5   9      134.18      166.47     11.44 o
  13   5   9       59.22       84.02     14.35 o
  14   5   9       34.77       41.16     13.26 o
   0   6   9    10892.74    11174.77     61.66 o
   1   6   9      110.00      121.77      3.67 o
   2   6   9       31.74       25.22      3.27 o
   3   6   9      674.31      696.12      5.32 o
   4   6   9     4384.09     4044.20     15.33 o
   5   6   9       34.55       31.77      3.70 o
   6   6   9       29.84       28.39      4.00 o
   7   6   9      994.00      984.10      8.31 o
   8   6   9     2914.94     2840.88     16.12 o
   9   6   9      249.61      246.96      6.24 o
  10   6   9      372.51      368.37      7.56 o
  11   6   9     2108.87     2044.25     16.37 o
  12   6   9      387.53      375.20     12.46 o
  13   6   9        0.27        1.50     10.70 o
  14   6   9       43.61       53.32     12.52 o
   1   7   9     1927.98     1821.71     42.75 o
   2   7   9      318.58      279.67      6.71 o
   3   7   9      594.50      592.55      5.43 o
   4   7   9       24.06       31.98      3.00 o
   5   7   9      335.53      308.33      6.01 o
   6   7   9     1715.89     1761.72     10.45 o
   7   7   9       69.58       63.84      4.72 o
   8   7   9     1077.26     1104.12     10.28 o
   9   7   9      552.34      535.78      8.45 o
  10   7   9     1162.81     1195.82     13.27 o
  11   7   9        5.65        5.31      7.29 o
  12   7   9      677.89      689.86     14.99 o
  13   7   9        5.74        6.05     10.89 o
   0   8   9     6562.21     6730.90     35.43 o
   1   8   9     6900.73     7046.99     26.01 o
   2   8   9        0.99        4.58      3.74 o
   3   8   9     2452.13     2365.46     13.64 o
   4   8   9     1168.05     1131.30      6.63 o
   5   8   9      635.22      599.05      6.56 o
   6   8   9       65.93       59.62      4.97 o
   7   8   9     5945.01     5920.83     22.03 o
   8   8   9      392.18      364.68      7.76 o
   9   8   9      193.11      194.21      7.07 o
  10   8   9      411.61      404.07      9.30 o
  11   8   9     2399.51     2435.16     22.28 o
  12   8   9       27.88       43.29     11.29 o
  13   8   9      475.26      457.49     18.40 o
   1   9   9      112.27      109.10      4.38 o
   2   9   9      319.30      348.60      5.67 o
   3   9   9      814.50      847.30      8.01 o
   4   9   9        0.70        1.91      3.96 o
   5   9   9        0.65        1.67      2.66 o
   6   9   9       39.30       37.69      5.40 o
   7   9   9     1082.70     1106.62     10.27 o
   8   9   9       82.74       89.14      7.18 o
   9   9   9     2738.50     2696.08     21.64 o
  10   9   9      141.81      137.90      9.51 o
  11   9   9      255.40      273.69     13.27 o
  12   9   9       29.52       11.09     11.71 o
   0  10   9      586.10      568.59     10.29 o
   1  10   9       27.35       23.13      4.10 o
   2  10   9     1699.74     1619.09     14.24 o
   3  10   9        0.55       -0.26      5.20 o
   4  10   9      361.12      337.61      7.06 o
   5  10   9       47.78       43.30      3.55 o
   6  10   9        7.51        2.70      2.85 o
   7  10   9       94.92       93.39      6.05 o
   8  10   9        2.40       -0.08      6.94 o
   9  10   9      523.91      529.12     12.71 o
  10  10   9      439.26      429.00     12.41 o
  11  10   9       39.15       45.56     11.50 o
  12  10   9        2.35       12.00     12.47 o
   1  11   9      968.04     1014.64     12.17 o
   2  11   9       78.25       87.31      6.84 o
   3  11   9      183.74      191.40      7.13 o
   4  11   9       33.28       38.45      5.81 o
   5  11   9      334.84      330.23      7.43 o
   6  11   9       15.44       10.21      3.55 o
   7  11   9        0.86        1.55      4.27 o
   8  11   9      534.90      553.68     12.03 o
   9  11   9        9.94       18.11      9.25 o
  10  11   9      728.12      787.56     17.26 o
  11  11   9       12.41       19.63     13.00 o
   0  12   9       35.55       47.89      8.43 o
   1  12   9      764.29      751.24     11.93 o
   2  12   9      164.73      177.55      8.84 o
   3  12   9      755.26      722.98      9.95 o
   4  12   9        0.02        4.01      6.82 o
   5  12   9      659.75      637.66     11.26 o
   6  12   9       26.70       25.98      8.66 o
   7  12   9       29.08       40.65      9.24 o
   8  12   9      125.26      137.23     10.28 o
   9  12   9      861.49      858.42     15.85 o
  10  12   9       19.45       25.47     11.72 o
   1  13   9      125.38      134.13      9.29 o
   2  13   9        0.03       -0.40      8.00 o
   3  13   9      193.57      214.83      9.47 o
   4  13   9        3.20        0.27      7.73 o
   5  13   9        3.54        6.01      8.43 o
   6  13   9       38.43       30.46      9.52 o
   7  13   9      865.56      899.61     16.29 o
   8  13   9       23.23       21.02     10.56 o
   9  13   9      291.09      302.30     12.91 o
   0  14   9      334.15      324.36     21.19 o
   1  14   9        0.07        0.45     12.19 o
   2  14   9        6.04       13.07      9.34 o
   3  14   9       28.99       42.96      9.85 o
   4  14   9        1.47        3.30      9.86 o
   5  14   9        2.44        1.16      9.18 o
   6  14   9       10.46       21.60     10.06 o
   7  14   9       18.29       37.18     10.78 o
   8  14   9       68.59       54.10     11.54 o
   1  15   9       53.37       78.36     12.27 o
   2  15   9      122.34      122.39     12.38 o
   3  15   9      121.84      112.12     11.80 o
   4  15   9       70.31       75.34     11.79 o
   5  15   9       46.27       47.62     11.23 o
   6  15   9       87.27       91.66     11.31 o
   7  15   9        3.83       -0.41     10.93 o
   0  16   9        0.02        4.34     18.68 o
   1  16   9       25.12       16.91     11.96 o
   2  16   9       26.55       32.23     12.12 o
   3  16   9      293.60      270.97     14.27 o
   4  16   9      117.12      132.57     13.52 o
   5  16   9       19.58       21.55     12.77 o
   0   0  10    11098.73    12063.49    146.58 o
   1   0  10     1286.67      999.98     11.35 o
   2   0  10     5188.46     5376.00     73.12 o
   3   0  10    41607.00    41765.16    418.55 o
   4   0  10     5926.19     6129.69     69.21 o
   5   0  10     9006.50    10166.03    145.66 o
   6   0  10     3833.60     4052.34     27.93 o
   7   0  10     1225.79      956.44     11.37 o
   8   0  10     3593.58     3483.91     28.15 o
   9   0  10     1001.76     1051.25     21.21 o
  10   0  10      158.93      111.19      4.90 o
  11   0  10     3270.04     3374.27     52.34 o
  12   0  10        5.89        5.36      8.23 o
  13   0  10      997.76     1106.41     37.87 o
  14   0  10       30.77       48.84     24.92 o
   1   1  10     1228.00     1421.81      9.55 o
   2   1  10     3161.56     3411.53     23.88 o
   3   1  10     1517.21     1659.00     11.09 o
   4   1  10       88.40       82.79      3.93 o
   5   1  10        0.67        8.22      2.54 o
   6   1  10      105.48       99.84      4.78 o
   7   1  10      348.32      343.52      5.38 o
   8   1  10       31.52       43.69      6.40 o
   9   1  10      232.32      240.22      7.00 o
  10   1  10      137.35      139.48      7.55 o
  11   1  10      150.00      121.79      5.30 o
  12   1  10        4.00        2.97      5.92 o
  13   1  10      265.09      285.52     18.71 o
  14   1  10        3.90        6.05     16.63 o
   0   2  10     7460.01     7747.81     71.40 o
   1   2  10        4.30       11.92      2.48 o
   2   2  10    15190.59    15717.45     86.16 o
   3   2  10     1865.01     1982.45     12.76 o
   4   2  10     2844.69     2964.19     14.68 o
   5   2  10      303.96      309.98     11.98 o
   6   2  10     4543.70     4586.43     20.99 o
   7   2  10       22.79       36.81      3.04 o
   8   2  10     1054.03     1011.93     10.68 o
   9   2  10       68.92       52.19      4.60 o
  10   2  10      103.69       93.08      5.34 o
  11   2  10      175.65      160.42      6.43 o
  12   2  10      179.54      176.27     13.19 o
  13   2  10       92.29       78.92     17.27 o
  14   2  10        1.88        0.88     17.04 o
   1   3  10      249.34      285.42      5.24 o
   2   3  10      121.41      145.34      3.34 o
   3   3  10      333.56      395.37      4.75 o
   4   3  10       25.52       24.42      3.16 o
   5   3  10       64.03       46.38      2.86 o
   6   3  10      564.24      570.19      5.97 o
   7   3  10      598.11      635.38      6.46 o
   8   3  10      493.21      429.28      4.93 o
   9   3  10      267.10      266.07      5.49 o
  10   3  10       52.12       65.13      5.10 o
  11   3  10     1503.26     1452.84     13.58 o
  12   3  10       15.63        6.51     15.15 o
  13   3  10       81.20       70.86     17.34 o
  14   3  10      182.98      186.61     18.91 o
   0   4  10     4289.23     4797.68     51.52 o
   1   4  10     4555.94     4206.58     21.49 o
   2   4  10      296.86      295.17      3.91 o
   3   4  10     1512.63     1514.25      7.69 o
   4   4  10        2.06        3.19      3.18 o
   5   4  10    15422.72    15211.19     65.42 o
   6   4  10     3569.66     3665.81     22.91 o
   7   4  10       27.56       38.68      4.45 o
   8   4  10      728.72      773.50      8.13 o
   9   4  10     4091.06     4076.62     22.68 o
  10   4  10        7.25       16.17      5.66 o
  11   4  10        7.79       16.61      6.68 o
  12   4  10        0.63        6.04     15.70 o
  13   4  10      273.15      306.31     19.48 o
  14   4  10       39.08       43.23     17.40 o
   1   5  10     6064.10     6242.95     33.68 o
   2   5  10       86.64       99.23      3.77 o
   4   5  10      248.94      241.07      4.94 o
   5   5  10        0.50        6.85      3.73 o
   6   5  10        3.66        4.18      3.90 o
   7   5  10      398.97      395.57      7.01 o
   8   5  10      109.60      112.67      5.36 o
   9   5  10     1327.52     1257.79     15.14 o
  10   5  10       30.62       26.03      6.46 o
  11   5  10      712.53      775.63     12.43 o
  12   5  10       18.23       21.85     11.52 o
  13   5  10       13.23       10.88     11.99 o
  14   5  10       50.52       36.92     13.55 o
   0   6  10    13100.40    12896.96     71.52 o
   1   6  10        4.16        6.66      3.30 o
   2   6  10     1739.91     1761.37     12.51 o
   3   6  10     1357.11     1348.49      7.93 o
   4   6  10      615.77      610.89      6.15 o
   5   6  10       23.39       20.59      3.81 o
   6   6  10      146.95      151.03      5.25 o
   7   6  10     1192.06     1204.18     10.45 o
   8   6  10        0.07        4.23      5.42 o
   9   6  10       44.99       47.68      6.23 o
  10   6  10      283.89      298.56      9.95 o
  11   6  10     1040.03     1042.55     15.23 o
  12   6  10        7.03        8.89     10.40 o
  13   6  10        1.40        0.74     11.80 o
   1   7  10       77.41       69.23      3.98 o
   2   7  10      716.41      725.14      6.56 o
   3   7  10     1701.97     1870.95      9.82 o
   4   7  10      336.34      308.89      4.91 o
   5   7  10        0.26       -0.22      4.47 o
   6   7  10        0.97        5.96      4.82 o
   7   7  10        7.23       10.48      5.00 o
   8   7  10       17.37       13.24      5.06 o
   9   7  10      729.74      691.15      9.14 o
  10   7  10      168.07      176.81      8.36 o
  11   7  10       21.54       14.44      9.44 o
  12   7  10       71.73       64.68     10.90 o
  13   7  10      558.79      556.31     16.98 o
   0   8  10     1463.42     1531.93     12.28 o
   1   8  10      474.05      543.62      6.18 o
   2   8  10       85.31       72.82      4.42 o
   3   8  10      179.25      202.46      4.12 o
   4   8  10      244.97      236.49      4.41 o
   5   8  10       62.67       68.21      4.27 o
   6   8  10      113.82      113.87      5.77 o
   7   8  10     1641.56     1604.52     11.98 o
   8   8  10      176.21      171.27      6.26 o
   9   8  10      312.00      313.22      7.98 o
  10   8  10      144.18      143.37      8.59 o
  11   8  10      236.44      242.62     11.44 o
  12   8  10        5.43        8.93     10.68 o
  13   8  10      113.69      107.68     13.06 o
   1   9  10     6185.92     5963.70     33.57 o
   2   9  10      113.45      122.78      3.24 o
   3   9  10     3383.32     3389.49     20.14 o
   4   9  10      176.10      174.37      5.06 o
   5   9  10     2321.47     2299.30     13.34 o
   6   9  10       21.21       21.70      5.63 o
   7   9  10       16.45       20.86      5.63 o
   8   9  10        2.89       -0.02      5.92 o
   9   9  10      300.03      311.97     10.42 o
  10   9  10        4.07        1.71      8.97 o
  11   9  10      162.24      216.57     13.62 o
  12   9  10        4.88        9.56     13.18 o
   0  10  10      937.36      868.83     19.07 o
   1  10  10      369.65      368.24      6.44 o
   2  10  10       36.95       51.96      4.37 o
   3  10  10      246.56      281.89      6.94 o
   4  10  10      393.63      383.18      7.38 o
   5  10  10      446.43      431.85      5.65 o
   6  10  10      620.26      581.49      7.76 o
   7  10  10      338.11      337.43      8.43 o
   8  10  10      120.22      109.33      9.07 o
   9  10  10      336.95      330.07     11.12 o
  10  10  10       91.74      104.82     11.72 o
  11  10  10       84.58       78.23     13.16 o
  12  10  10       49.32       49.62     15.17 o
   1  11  10       15.41       12.98      4.56 o
   2  11  10      282.87      272.99      8.64 o
   3  11  10        2.80        4.35      5.84 o
   4  11  10       83.66       74.82      6.31 o
   5  11  10        0.93        1.33      4.25 o
   6  11  10       10.28       13.73      3.66 o
   7  11  10      289.81      268.47      9.85 o
   8  11  10        1.64       10.19      8.70 o
   9  11  10       99.29      104.67      9.78 o
  10  11  10       68.64       73.39     12.08 o
  11  11  10       94.39       91.80     13.71 o
   0  12  10      217.87      237.55     10.48 o
   1  12  10      386.88      367.13     10.02 o
   2  12  10        6.36        5.32      7.89 o
   3  12  10      804.36      806.49     12.39 o
   4  12  10      147.02      155.45      7.90 o
   5  12  10      747.22      714.24     11.94 o
   6  12  10       18.01       19.92      9.13 o
   7  12  10      352.07      349.72     11.95 o
   8  12  10        0.00        1.03      9.41 o
   9  12  10        9.72       13.97     11.53 o
  10  12  10        0.27       -0.67     13.33 o
   1  13  10      871.88      907.79     14.13 o
   2  13  10      132.72      121.93      9.03 o
   3  13  10      981.59      952.53     16.04 o
   4  13  10       30.67       31.09      8.17 o
   5  13  10      461.12      442.89     12.82 o
   6  13  10       62.64       55.61      9.70 o
   7  13  10      905.79      876.30     15.92 o
   8  13  10       46.54       57.18     10.66 o
   9  13  10       94.87       70.22     14.14 o
   0  14  10        3.53        6.60     17.37 o
   1  14  10      115.03      108.68     13.16 o
   2  14  10      133.64      138.07     11.81 o
   3  14  10       34.29       30.63      9.63 o
   4  14  10      196.68      194.98     11.14 o
   5  14  10      195.39      193.46     11.80 o
   6  14  10      308.78      287.15     12.42 o
   7  14  10        1.61       -0.54     10.83 o
   8  14  10      130.53      121.90     12.03 o
   1  15  10       38.48       31.99     12.56 o
   2  15  10        2.07        4.31     11.70 o
   3  15  10        2.32       -0.12     11.92 o
   4  15  10      145.07      141.03     13.38 o
   5  15  10       52.95       46.55     11.87 o
   6  15  10        1.31        1.48     11.42 o
   0  16  10      328.26      313.42     20.94 o
   1  16  10      327.55      365.26     15.91 o
   2  16  10      109.05      101.85     13.73 o
   3  16  10      585.76      640.92     18.85 o
   4  16  10       13.94       31.33     12.81 o
   1   1  11      261.00      385.80      6.18 o
   2   1  11      742.30      827.84      8.35 o
   3   1  11       83.02      135.51      4.13 o
   4   1  11      124.95      110.34      6.49 o
   5   1  11      499.25      451.96     15.82 o
   6   1  11      118.10      105.31      4.73 o
   7   1  11      780.52      824.11      7.86 o
   8   1  11      173.13      148.88      4.04 o
   9   1  11     5797.27     5657.69     29.88 o
  10   1  11     2354.00     2201.97     23.76 o
  11   1  11     1685.04     1561.53     21.72 o
  12   1  11      696.17      675.48     22.34 o
  13   1  11      441.07      422.12     20.88 o
  14   1  11      503.56      460.20     22.42 o
   0   2  11      217.77      304.06      5.95 o
   1   2  11      129.80       88.77      3.69 o
   2   2  11    22433.59    21905.60    119.03 o
   3   2  11      199.49      199.18      4.29 o
   4   2  11     3751.69     3886.53     40.91 o
   5   2  11     1609.38     1519.03     44.49 o
   6   2  11     7392.95     7363.64     35.37 o
   7   2  11       56.34       56.13      3.64 o
   8   2  11     1462.96     1436.60     15.85 o
   9   2  11      513.71      476.69      6.77 o
  10   2  11     1807.25     1632.96     34.93 o
  11   2  11       53.15       30.65      6.62 o
  12   2  11      167.65      144.56     17.39 o
  13   2  11       35.73       16.96     16.90 o
  14   2  11       31.87       21.81     17.86 o
   1   3  11      417.00      537.37      5.11 o
   2   3  11     4785.31     5407.95     28.45 o
   3   3  11     3377.28     3422.48     11.88 o
   4   3  11      443.76      389.25     14.24 o
   5   3  11      128.18      114.16      4.39 o
   6   3  11        0.60       10.11      2.47 o
   7   3  11      791.90      731.43      7.18 o
   8   3  11     2890.09     2791.90     17.92 o
   9   3  11      477.36      410.08      6.79 o
  10   3  11       73.04       78.71      5.92 o
  11   3  11      415.68      400.92     10.66 o
  12   3  11     1290.14     1193.05     27.08 o
  13   3  11       23.85        4.96     16.80 o
  14   3  11        0.01        4.19     17.25 o
   0   4  11      640.13      618.55      8.53 o
   1   4  11      315.91      386.18      5.05 o
   2   4  11       87.04      116.16      4.14 o
   3   4  11       19.85       23.59      2.69 o
   4   4  11      276.89      247.92      7.06 o
   5   4  11        1.18       15.12      4.09 o
   6   4  11      347.36      364.26      5.83 o
   7   4  11     2106.35     2120.53     12.41 o
   8   4  11       89.73       86.15      4.86 o
   9   4  11      235.35      232.39      6.29 o
  10   4  11      245.83      231.66      8.95 o
  11   4  11      137.78      155.37     10.51 o
  12   4  11      298.14      271.79     14.20 o
  13   4  11      559.99      614.70     23.45 o
  14   4  11        0.05        9.29     17.20 o
   1   5  11     8330.97     8449.26     47.23 o
   2   5  11     1124.67     1204.29     27.69 o
   3   5  11      342.64      311.23      7.42 o
   4   5  11       55.79       59.13      4.14 o
   5   5  11     1733.35     1816.72     11.06 o
   6   5  11      249.90      252.88      5.26 o
   7   5  11      350.13      339.83      6.43 o
   8   5  11      538.14      579.05      8.27 o
   9   5  11       11.05       16.46      5.33 o
  10   5  11     1593.00     1663.56     17.97 o
  11   5  11        1.31        7.07      9.72 o
  12   5  11      705.21      694.10     17.45 o
  13   5  11        0.67        9.33     15.41 o
  14   5  11      118.67      141.05     16.56 o
   0   6  11    35578.40    35149.88    360.94 o
   1   6  11       29.53       16.65      3.66 o
   2   6  11     2154.97     2024.07     16.45 o
   3   6  11        7.65        5.60      3.40 o
   4   6  11    13848.52    13324.70     47.66 o
   5   6  11       65.71       77.90      4.73 o
   6   6  11       73.80       98.11      4.79 o
   7   6  11       30.73       38.35      5.22 o
   8   6  11     2666.56     2542.78     16.30 o
   9   6  11       84.44       71.12      6.43 o
  10   6  11      818.92      800.71     14.49 o
  11   6  11        9.34        6.20     10.43 o
  12   6  11     1055.94     1003.13     19.04 o
  13   6  11      217.02      246.42     15.92 o
   1   7  11      349.83      345.77      5.25 o
   2   7  11      367.75      342.37      5.49 o
   3   7  11      168.46      147.38      4.19 o
   4   7  11        8.43       15.45      3.70 o
   5   7  11       69.19       62.58      4.38 o
   6   7  11       81.57       75.50      5.38 o
   7   7  11      508.61      508.09      7.79 o
   8   7  11      253.02      261.19      7.20 o
   9   7  11      355.51      359.06      8.50 o
  10   7  11      930.01      932.85     15.94 o
  11   7  11       89.74       71.32     11.15 o
  12   7  11      694.50      790.60     18.89 o
  13   7  11       22.29       31.17     12.98 o
   0   8  11       26.51       18.97      5.65 o
   1   8  11      104.85      107.17      4.34 o
   2   8  11       14.14        9.81      4.11 o
   3   8  11       38.91       37.47      3.77 o
   4   8  11      273.49      277.44      5.36 o
   5   8  11      306.75      284.04      5.75 o
   6   8  11       92.04       79.24      5.92 o
   7   8  11       66.80       69.04      5.99 o
   8   8  11       99.64       92.52      6.64 o
   9   8  11      130.63      142.27      8.46 o
  10   8  11      124.54      115.12     10.38 o
  11   8  11       56.55       89.48     11.97 o
  12   8  11      207.53      239.19     13.84 o
   1   9  11       71.00       73.98      4.91 o
   2   9  11       80.09       84.06      4.50 o
   3   9  11      415.52      423.87      6.59 o
   4   9  11       69.11       69.16      4.84 o
   5   9  11      248.05      207.57      5.24 o
   6   9  11        3.56        2.44      5.55 o
   7   9  11      794.33      775.34     11.05 o
   8   9  11        5.07        4.01      6.99 o
   9   9  11        0.11       12.17     10.12 o
  10   9  11       34.34       31.15     11.19 o
  11   9  11        2.90       11.07     11.73 o
  12   9  11      327.89      325.70     16.57 o
   0  10  11     1299.70     1319.46     17.69 o
   1  10  11      235.74      252.74      6.36 o
   2  10  11     7510.33     7433.56     43.52 o
   3  10  11      528.77      500.52      7.96 o
   4  10  11     2473.53     2516.57     14.76 o
   5  10  11       34.50       26.43      6.21 o
   6  10  11      531.62      537.78      9.46 o
   7  10  11      387.81      385.01     10.70 o
   8  10  11      250.88      266.66     10.59 o
   9  10  11        3.77        8.55      9.46 o
  10  10  11      819.37      790.42     19.08 o
  11  10  11      542.92      533.55     22.83 o
   1  11  11      180.73      172.27      6.47 o
   2  11  11       13.49       13.37      7.61 o
   3  11  11        9.92        5.55      5.40 o
   4  11  11       10.95       15.33      5.45 o
   5  11  11       92.18       79.63      4.15 o
   6  11  11      784.28      826.62     14.49 o
   7  11  11      355.68      366.69     11.22 o
   8  11  11       58.19       57.37      9.72 o
   9  11  11        0.16       -0.60     12.07 o
  10  11  11      663.17      710.18     19.23 o
   0  12  11      258.10      264.08     11.41 o
   1  12  11      134.55      153.62      8.93 o
   2  12  11       75.10       91.81      8.98 o
   3  12  11       68.73       61.11      7.57 o
   4  12  11      116.48      120.08      8.19 o
   5  12  11        0.72       -0.41      8.20 o
   6  12  11      474.38      472.15     13.09 o
   7  12  11        7.91       13.56      9.51 o
   8  12  11        4.10       -0.49      9.85 o
   9  12  11       44.84       46.78     12.90 o
  10  12  11      288.11      314.01     18.15 o
   1  13  11      113.27      119.11      9.55 o
   2  13  11        1.20        4.66      9.69 o
   3  13  11      199.28      184.38     10.52 o
   4  13  11      198.69      186.24      9.78 o
   5  13  11        0.04        2.23     10.28 o
   6  13  11       18.22       21.07     10.87 o
   7  13  11       30.24       16.94     10.62 o
   8  13  11       45.08       29.21     10.92 o
   9  13  11       34.97       45.14     13.54 o
   0  14  11      950.09      973.46     28.04 o
   1  14  11        1.99       10.06     12.61 o
   2  14  11      475.93      480.23     15.08 o
   3  14  11       28.71       32.40     11.35 o
   4  14  11      167.18      178.16     11.81 o
   5  14  11      386.01      365.78     13.43 o
   6  14  11      145.94      143.97     12.44 o
   7  14  11       10.57       15.60     12.09 o
   1  15  11        2.66        9.45     13.50 o
   2  15  11       10.99        3.02     12.33 o
   3  15  11       94.81       99.82     12.48 o
   4  15  11       71.58       62.17     13.32 o
   5  15  11       11.40       12.67     11.93 o
   6  15  11        0.01        5.68     13.43 o
   0  16  11        3.41        1.75     21.19 o
   1  16  11        0.01        5.56     12.46 o
   2  16  11        0.35       -0.62     12.44 o
   3  16  11       41.78       44.00     13.47 o
   0   0  12     1632.52     1929.85     20.94 o
   2   0  12     6842.18     7169.74     80.46 o
   3   0  12    26663.02    27050.51    280.08 o
   4   0  12      464.50      457.66     10.34 o
   5   0  12     6605.91     6489.27     50.08 o
   6   0  12       22.67       25.58      8.32 o
   7   0  12    20733.58    20617.35     92.20 o
   8   0  12      222.16      213.76      5.89 o
   9   0  12     3301.72     3413.44     39.10 o
  10   0  12        4.56       25.08     15.23 o
  11   0  12     1319.54     1328.76     37.92 o
  12   0  12      118.48       85.38     21.42 o
  13   0  12      249.19      268.41     27.42 o
  14   0  12      494.07      468.83     31.41 o
   1   1  12     2319.09     2824.96     23.06 o
   2   1  12       37.27       54.08      4.29 o
   3   1  12      912.50     1039.40      8.27 o
   4   1  12     3099.62     3104.81     20.63 o
   5   1  12     1677.07     1711.12     18.62 o
   6   1  12      566.75      587.64      7.10 o
   7   1  12     1893.39     1887.20     13.75 o
   8   1  12     9018.73     8901.13     65.26 o
   9   1  12      566.27      515.91     12.05 o
  10   1  12      396.09      437.27     12.12 o
  11   1  12       61.20       75.44     13.38 o
  12   1  12       58.29       58.03     15.45 o
  13   1  12      118.49      108.73     17.70 o
  14   1  12       84.57      100.37     18.25 o
   0   2  12     9583.66     9796.77    104.02 o
   1   2  12      660.89      736.20      7.69 o
   2   2  12       11.16       21.44      3.15 o
   3   2  12      210.11      205.35      4.72 o
   4   2  12     1843.70     1616.43      9.54 o
   5   2  12      673.90      635.56      7.14 o
   6   2  12      993.61      973.93      7.77 o
   7   2  12     2012.23     2048.66     13.44 o
   8   2  12     2937.52     2816.58     26.19 o
   9   2  12     1957.97     1786.03     23.63 o
  10   2  12     2231.09     2267.62     20.47 o
  11   2  12      314.18      303.31     11.94 o
  12   2  12      780.77      782.94     23.87 o
  13   2  12        2.75        2.52     15.64 o
  14   2  12      282.35      307.82     20.87 o
   1   3  12     3835.19     4164.48     28.87 o
   2   3  12     1976.20     2081.24     10.84 o
   3   3  12     1742.38     1577.82     32.81 o
   4   3  12      941.23      850.25     25.32 o
   5   3  12      279.21      307.90      6.30 o
   6   3  12     3738.05     3513.24     25.83 o
   7   3  12       36.30       38.77      4.94 o
   8   3  12       40.68       35.95      3.89 o
   9   3  12     1792.32     1683.28     14.00 o
  10   3  12     1343.98     1261.36     34.23 o
  11   3  12       15.90       12.94      9.98 o
  12   3  12      118.90      127.31     17.25 o
  13   3  12       57.83       68.18     17.20 o
  14   3  12      205.31      237.30     20.38 o
   0   4  12     1983.62     2205.00     26.66 o
   1   4  12      211.76      203.53      7.80 o
   2   4  12      571.87      593.21      8.75 o
   3   4  12     2505.71     2379.86     18.99 o
   4   4  12     1055.39     1023.30      7.97 o
   5   4  12    10202.52    10235.84     53.07 o
   6   4  12      108.89      111.11      5.66 o
   7   4  12     5005.40     5055.56     25.48 o
   8   4  12      284.51      282.87      6.19 o
   9   4  12     1723.04     1684.37     12.40 o
  10   4  12        4.95       14.65      7.07 o
  11   4  12      353.66      380.48     15.35 o
  12   4  12        4.28        7.39     14.57 o
  13   4  12      131.89      153.14     18.58 o
  14   4  12       45.20       61.59     18.53 o
   1   5  12     1875.81     1955.94     10.69 o
   2   5  12      557.78      527.97      9.87 o
   3   5  12     3829.82     3974.27     23.61 o
   4   5  12      383.01      392.20      5.78 o
   5   5  12      821.53      807.45      8.44 o
   6   5  12     1016.07     1057.40      9.12 o
   7   5  12      540.74      507.40      7.41 o
   8   5  12       14.26       15.36      5.09 o
   9   5  12     1694.70     1670.76     13.32 o
  10   5  12     1486.46     1446.64     16.64 o
  11   5  12       31.18       29.18     10.77 o
  12   5  12      289.33      297.17     18.43 o
  13   5  12      428.62      450.80     23.05 o
   0   6  12     1152.54     1215.67     10.72 o
   1   6  12      820.67      806.37      7.19 o
   2   6  12     9125.65     8875.19     42.84 o
   3   6  12      102.56       89.99      3.92 o
   4   6  12     2736.20     2776.39     16.50 o
   5   6  12      764.18      743.95      8.21 o
   6   6  12     2114.51     1987.68     12.45 o
   7   6  12      199.77      180.14      5.90 o
   8   6  12      168.96      155.47      6.76 o
   9   6  12      497.96      482.76      9.10 o
  10   6  12      200.39      192.70     11.36 o
  11   6  12      156.60      165.89     12.44 o
  12   6  12      268.47      293.01     16.17 o
  13   6  12       10.25       25.81     14.31 o
   1   7  12     1643.56     1659.65      8.59 o
   2   7  12       22.96       30.41      3.95 o
   3   7  12       59.11       61.25      3.98 o
   4   7  12     1444.45     1467.22     10.90 o
   5   7  12       12.65       12.19      4.52 o
   6   7  12      899.04      848.36      9.19 o
   7   7  12      887.05      886.29      9.52 o
   8   7  12      186.50      204.69      6.85 o
   9   7  12      208.33      227.65      8.63 o
  10   7  12       42.13       34.06     10.10 o
  11   7  12       16.48       19.02      9.90 o
  12   7  12      686.98      753.63     20.50 o
  13   7  12      161.86      159.50     14.95 o
   0   8  12      144.18      137.97      6.59 o
   1   8  12      419.32      445.97      6.16 o
   2   8  12      693.45      669.35      7.44 o
   3   8  12        7.04        8.46      3.96 o
   4   8  12      235.10      218.52      5.68 o
   5   8  12      748.11      761.22      8.10 o
   6   8  12      652.56      638.39      9.10 o
   7   8  12      293.71      288.51      7.32 o
   8   8  12       18.93       20.91      6.29 o
   9   8  12        7.80       12.81      8.48 o
  10   8  12      190.83      183.00     11.02 o
  11   8  12       19.34       20.94     12.41 o
  12   8  12       48.11       61.19     13.05 o
   1   9  12      250.06      252.76      6.36 o
   2   9  12      158.11      145.19      4.89 o
   3   9  12        6.41        8.86      3.87 o
   4   9  12       41.52       45.23      4.58 o
   5   9  12      104.13       87.30      5.83 o
   6   9  12        2.00        1.07      5.67 o
   7   9  12       35.37       31.40      6.28 o
   8   9  12       17.81       21.25      8.54 o
   9   9  12      767.52      758.39     16.93 o
  10   9  12       58.73       46.62     12.72 o
  11   9  12       86.51       91.20     14.60 o
  12   9  12      363.79      386.17     16.30 o
   0  10  12     1924.90     1871.69     27.87 o
   1  10  12      560.24      510.61      9.10 o
   2  10  12     2487.15     2439.54     32.60 o
   3  10  12      128.33      147.41      6.04 o
   4  10  12     1302.01     1193.58     11.08 o
   5  10  12      278.93      259.31      8.46 o
   6  10  12      703.70      668.74     14.54 o
   7  10  12       22.33       25.30      9.18 o
   8  10  12      327.75      345.64     11.78 o
   9  10  12      163.92      133.97     11.71 o
  10  10  12      242.18      241.36     15.43 o
  11  10  12       39.65       47.18     15.55 o
   1  11  12      289.64      275.20      7.48 o
   2  11  12      346.54      365.58      9.37 o
   3  11  12      160.55      175.21      6.40 o
   4  11  12      128.17      135.69      5.61 o
   5  11  12        4.75        3.71      8.13 o
   6  11  12        0.06       15.66      9.62 o
   7  11  12       17.11       15.14      9.11 o
   8  11  12      113.27       86.42      9.79 o
   9  11  12       21.99       21.55     11.72 o
  10  11  12      123.82      121.76     15.84 o
   0  12  12      239.98      234.23     11.58 o
   1  12  12     1278.63     1349.89     15.31 o
   2  12  12      395.89      380.92     10.76 o
   3  12  12       59.14       63.73      9.54 o
   4  12  12      457.52      472.98     11.66 o
   5  12  12      613.19      576.20     14.00 o
   6  12  12       59.74       66.76     10.56 o
   7  12  12        0.13       -0.52     10.33 o
   8  12  12       32.14       29.66     10.53 o
   9  12  12      159.55      177.45     14.98 o
   1  13  12      399.90      414.30     15.74 o
   2  13  12       77.26       68.28     10.53 o
   3  13  12       48.68       58.03     10.19 o
   4  13  12       43.85       45.37      8.99 o
   5  13  12       66.41       63.24     10.70 o
   6  13  12       40.77       43.58     10.88 o
   7  13  12       44.67       36.04     11.83 o
   8  13  12       97.03       87.31     12.64 o
   0  14  12     2041.77     2177.44     38.84 o
   1  14  12      109.37      114.62     13.62 o
   2  14  12       98.58       88.94     13.21 o
   3  14  12      111.79      121.44     12.24 o
   4  14  12      274.80      290.87     14.08 o
   5  14  12       31.53       36.84     11.07 o
   6  14  12       50.87       49.51     11.68 o
   7  14  12       17.72       14.48     12.47 o
   1  15  12      409.27      425.26     17.35 o
   2  15  12        3.60        1.25     11.96 o
   3  15  12        5.70        5.58     12.00 o
   4  15  12        0.01       -0.59     12.41 o
   5  15  12        6.58       -0.62     12.37 o
   0  16  12      237.00      267.15     22.58 o
   1  16  12       70.27       89.05     13.60 o
   2  16  12       47.80       45.81     13.21 o
   1   1  13     6540.50     6131.61     42.45 o
   2   1  13       61.66       92.97      4.74 o
   3   1  13     5406.03     5714.55     31.71 o
   4   1  13     1014.77     1048.41      8.74 o
   5   1  13     8468.45     8755.83     40.57 o
   6   1  13       13.16       21.07      5.83 o
   7   1  13      101.96       85.74      4.57 o
   8   1  13      310.67      310.18      6.78 o
   9   1  13      310.83      317.26     10.55 o
  10   1  13      176.20      172.85      9.89 o
  11   1  13      327.17      277.33     17.85 o
  12   1  13       29.75       52.09     16.83 o
  13   1  13      173.41      156.11     18.30 o
  14   1  13        1.83       -0.89     17.79 o
   0   2  13     4642.02     5023.19     52.34 o
   1   2  13       60.16       60.44      3.57 o
   2   2  13     2450.27     2359.64     12.90 o
   3   2  13       16.43       26.09      3.00 o
   4   2  13     2021.16     1822.99     13.44 o
   5   2  13      640.44      664.67      7.53 o
   6   2  13      511.82      516.91      6.50 o
   7   2  13       39.71       51.48      4.20 o
   8   2  13        4.76        7.29      3.72 o
   9   2  13     1667.16     1528.46     28.84 o
  10   2  13       41.18       43.94      7.05 o
  11   2  13       12.44       25.70     18.07 o
  12   2  13      181.03      195.65     18.66 o
  13   2  13       36.12       22.03     16.79 o
  14   2  13        4.46       -0.91     18.20 o
   1   3  13     1116.47     1224.08      9.86 o
   2   3  13      373.74      416.18      7.83 o
   3   3  13      709.69      575.45      6.41 o
   4   3  13       70.18       89.31      3.32 o
   5   3  13       64.86       72.35      5.76 o
   6   3  13       71.59       68.03      4.81 o
   7   3  13     1513.87     1395.26     28.07 o
   8   3  13      409.80      454.95      7.91 o
   9   3  13      133.23      129.58      4.33 o
  10   3  13       44.90       32.42      7.13 o
  11   3  13      637.16      700.18     16.58 o
  12   3  13        0.12        7.74     18.08 o
  13   3  13      266.22      214.39     22.08 o
   0   4  13      229.46      188.96      6.69 o
   1   4  13     2414.51     2236.59     14.16 o
   2   4  13     3440.71     3546.70     21.88 o
   3   4  13     1040.94     1000.68      7.59 o
   4   4  13        4.03        0.71      3.79 o
   5   4  13     2791.99     2755.90     24.22 o
   6   4  13       35.67       33.89      5.32 o
   7   4  13     1201.69     1133.53     10.48 o
   8   4  13      479.45      427.93      6.34 o
   9   4  13      708.40      712.07      8.07 o
  10   4  13       60.21       50.70      8.12 o
  11   4  13      229.77      239.09     18.91 o
  12   4  13       57.88       37.24     16.52 o
  13   4  13     1157.29     1178.75     32.55 o
   1   5  13      663.33      558.92      5.95 o
   2   5  13        6.82        9.05      3.09 o
   3   5  13     1644.30     1615.56      9.29 o
   4   5  13      615.98      647.33      7.72 o
   5   5  13       60.78       86.76      5.22 o
   6   5  13      380.53      385.98      6.71 o
   7   5  13     8115.05     7839.22     39.35 o
   8   5  13        4.47        8.03      4.81 o
   9   5  13     1966.97     1850.84     13.95 o
  10   5  13      194.36      215.73     10.44 o
  11   5  13        0.13        2.80     14.09 o
  12   5  13       36.78       38.62     14.90 o
  13   5  13      130.77      119.21     16.88 o
   0   6  13      386.64      458.55      9.19 o
   1   6  13      208.38      201.79      4.20 o
   2   6  13     1152.63     1110.45      8.23 o
   3   6  13       10.47       15.89      3.67 o
   4   6  13      430.90      463.99      7.84 o
   5   6  13     2090.85     2128.50     12.58 o
   6   6  13     1894.46     1803.11     11.79 o
   7   6  13      650.87      659.68     12.84 o
   8   6  13      384.93      378.90      7.99 o
   9   6  13     1752.73     1717.43     15.59 o
  10   6  13      687.79      723.77     16.66 o
  11   6  13       44.94       36.17     13.68 o
  12   6  13       29.26       29.57     14.78 o
  13   6  13       68.81       73.97     15.41 o
   1   7  13       16.11       23.60      3.70 o
   2   7  13        3.85        7.47      4.05 o
   3   7  13      578.58      584.24      6.70 o
   4   7  13     1534.10     1489.32     12.18 o
   5   7  13      533.05      528.73      7.90 o
   6   7  13      565.08      620.54      8.16 o
   7   7  13      158.80      156.67      6.57 o
   8   7  13      168.81      158.52      6.78 o
   9   7  13      742.36      735.05     11.31 o
  10   7  13      262.61      247.60     11.70 o
  11   7  13      150.62      131.93     12.76 o
  12   7  13      161.69      168.36     16.43 o
   0   8  13      118.32      112.75      6.71 o
   1   8  13     2471.65     2346.16     15.11 o
   2   8  13      679.29      664.04      7.79 o
   3   8  13     2822.62     2754.88     16.87 o
   4   8  13      829.04      773.09      8.76 o
   5   8  13     2829.56     2684.02     15.14 o
   6   8  13      130.92      128.55      6.68 o
   7   8  13     3118.79     3139.76     20.15 o
   8   8  13       82.67       81.15      6.83 o
   9   8  13      113.20      110.45      9.00 o
  10   8  13        2.94        7.63     11.59 o
  11   8  13     1033.13     1050.19     22.12 o
  12   8  13        3.98       -0.68     13.55 o
   1   9  13      392.31      396.64      6.97 o
   2   9  13       14.76        9.12      4.26 o
   3   9  13       64.74       65.13      5.16 o
   4   9  13       19.37       19.62      4.49 o
   5   9  13     1856.07     1748.47     15.00 o
   6   9  13       39.11       33.06      5.93 o
   7   9  13      178.32      181.59      9.02 o
   8   9  13      187.39      205.62     10.07 o
   9   9  13       32.11       33.18     10.68 o
  10   9  13        0.51        6.85     13.87 o
  11   9  13       54.88       54.43     15.54 o
   0  10  13      743.66      695.47     14.47 o
   1  10  13      873.11      859.09     11.67 o
   2  10  13     1093.43     1136.14     11.87 o
   3  10  13      111.35      118.29      6.21 o
   4  10  13      599.94      564.67      8.26 o
   5  10  13        0.25        0.20      6.51 o
   6  10  13      256.91      251.33     11.29 o
   7  10  13       40.97       38.54      9.99 o
   8  10  13      214.02      214.34     10.57 o
   9  10  13      742.49      741.42     17.16 o
  10  10  13       54.77       60.05     15.32 o
  11  10  13      224.89      233.34     17.47 o
   1  11  13      406.11      411.21     15.56 o
   2  11  13      347.28      359.69      9.95 o
   3  11  13       65.36       74.31      7.01 o
   4  11  13        0.06        3.99      6.14 o
   5  11  13        0.61       -0.44      8.87 o
   6  11  13        3.42        8.41     10.42 o
   7  11  13      282.78      281.55     12.29 o
   8  11  13      263.76      253.54     12.48 o
   9  11  13      119.13      115.03     14.12 o
  10  11  13      155.20      181.49     16.86 o
   0  12  13        3.25        3.51      8.99 o
   1  12  13      966.00     1005.63     14.08 o
   2  12  13       61.51       73.64      9.50 o
   3  12  13     1241.71     1184.75     17.75 o
   4  12  13      242.03      248.71     10.43 o
   5  12  13      848.78      886.15     14.93 o
   6  12  13      278.42      267.66     12.61 o
   7  12  13      374.46      353.57     13.57 o
   8  12  13       26.51       24.46     10.84 o
   9  12  13      782.49      841.73     20.98 o
   1  13  13        0.89       22.79     12.65 o
   2  13  13       82.39       89.42     10.85 o
   3  13  13      110.86       91.98     11.10 o
   4  13  13       75.27       66.30     10.00 o
   5  13  13       71.87       73.74     11.28 o
   6  13  13       19.54       10.09     10.48 o
   7  13  13       44.34       47.57     11.71 o
   8  13  13       43.96       40.79     12.47 o
   0  14  13      201.13      244.41     22.90 o
   1  14  13      353.91      361.00     16.00 o
   2  14  13      362.71      354.89     16.48 o
   3  14  13      490.60      504.73     15.82 o
   4  14  13       40.48       48.29     11.68 o
   5  14  13       41.04       43.22     12.00 o
   6  14  13        0.02        1.40     11.49 o
   1  15  13      185.15      184.54     14.93 o
   2  15  13       11.30        3.24     12.86 o
   3  15  13       57.48       54.91     12.54 o
   4  15  13        3.32       15.92     13.14 o
   0   0  14     3580.56     3708.44     38.81 o
   1   0  14       48.55       82.15      7.02 o
   2   0  14     2560.57     2680.59     19.10 o
   3   0  14     2868.46     2732.38     27.82 o
   4   0  14      866.84      732.87     12.57 o
   5   0  14       56.96       56.84      7.91 o
   6   0  14       31.58       46.34      9.09 o
   7   0  14     1773.27     1725.72     20.23 o
   8   0  14     2136.86     2121.08     41.80 o
   9   0  14     2262.29     2064.53     45.93 o
  10   0  14       70.24       47.65      7.78 o
  11   0  14     2471.97     2405.99     92.88 o
  12   0  14        0.27       -1.39     27.77 o
  13   0  14      112.77      130.43     36.37 o
   1   1  14       51.82       55.66      4.12 o
   2   1  14        0.41        8.41      4.54 o
   3   1  14       11.74       11.73      2.73 o
   4   1  14      374.29      341.62      5.70 o
   5   1  14      574.10      585.70      7.11 o
   6   1  14     2548.61     2583.48     17.19 o
   7   1  14      252.99      250.19      8.25 o
   8   1  14     1503.24     1446.29     13.80 o
   9   1  14       79.30       82.83      5.72 o
  10   1  14      143.47      134.20      9.85 o
  11   1  14      196.97      224.70     24.14 o
  12   1  14        0.80       -0.92     18.38 o
  13   1  14       38.60       33.06     20.76 o
   0   2  14    17175.90    16472.05    163.54 o
   1   2  14     3353.32     3367.27     20.09 o
   2   2  14     7129.16     6926.23     31.29 o
   3   2  14     1279.92     1226.59      9.65 o
   4   2  14     1432.52     1302.90     12.24 o
   5   2  14     4567.11     4589.77     24.60 o
   6   2  14       16.38       15.95      3.80 o
   7   2  14       39.32       41.43      5.00 o
   8   2  14     5502.09     5222.73     28.22 o
   9   2  14     2972.90     2847.61     30.16 o
  10   2  14     1541.49     1557.99     27.27 o
  11   2  14     1171.12     1117.68     29.23 o
  12   2  14      970.41      991.28     28.80 o
  13   2  14       43.36       35.85     19.13 o
   1   3  14        9.03       15.86      3.58 o
   2   3  14     1580.93     1585.10     12.06 o
   3   3  14     1732.02     1798.37     10.07 o
   4   3  14       40.31       51.07      3.08 o
   5   3  14        9.00       17.32      5.57 o
   6   3  14     1505.89     1450.38     12.25 o
   7   3  14      391.91      342.22      6.84 o
   8   3  14        2.27        5.49      5.99 o
   9   3  14      341.88      324.38      8.86 o
  10   3  14      654.97      729.73     31.89 o
  11   3  14      380.90      404.99     23.48 o
  12   3  14        4.79        3.49     20.02 o
  13   3  14        9.93       13.64     20.77 o
   0   4  14      704.47      688.28     10.07 o
   1   4  14      156.02      154.23      4.47 o
   2   4  14        0.64        1.44      3.30 o
   3   4  14      260.41      261.66      4.15 o
   4   4  14      552.14      548.71      6.71 o
   5   4  14     1191.73     1159.23     11.08 o
   6   4  14      851.56      841.85     10.53 o
   7   4  14     1286.02     1278.28     12.07 o
   8   4  14      582.28      565.59      9.39 o
   9   4  14      549.24      581.59     11.19 o
  10   4  14       57.55       36.71     14.83 o
  11   4  14      404.36      418.90     19.78 o
  12   4  14       83.33       65.81     17.96 o
  13   4  14     1150.90     1282.57     34.57 o
   1   5  14     1226.26     1164.50      9.21 o
   2   5  14      182.67      174.32      4.23 o
   3   5  14      837.86      919.03      7.68 o
   4   5  14      202.31      208.06      5.78 o
   5   5  14      614.84      604.50      8.38 o
   6   5  14        1.22        1.47      4.83 o
   7   5  14     2865.88     2928.80     20.06 o
   8   5  14      442.62      440.96      8.56 o
   9   5  14      114.93      111.67      7.57 o
  10   5  14       18.09       17.52     14.37 o
  11   5  14       26.45       22.40     14.68 o
  12   5  14      389.86      356.01     19.51 o
  13   5  14        0.02       16.18     16.30 o
   0   6  14       57.19       50.21      5.71 o
   1   6  14      764.52      732.76      6.60 o
   2   6  14     1796.52     1713.17     13.33 o
   3   6  14      193.46      179.42      5.02 o
   4   6  14      502.68      494.33      8.28 o
   5   6  14      150.93      153.69      6.17 o
   6   6  14     2400.50     2301.63     19.28 o
   7   6  14       54.65       69.79      6.02 o
   8   6  14      126.53      113.64      6.47 o
   9   6  14        4.16        3.37      8.49 o
  10   6  14      898.02      924.86     22.74 o
  11   6  14       11.22       10.08     14.64 o
  12   6  14       66.36       88.57     17.51 o
   1   7  14      503.04      519.13      6.41 o
   2   7  14      153.39      142.08      5.17 o
   3   7  14      224.58      233.19      5.49 o
   4   7  14     1920.19     1914.83     15.15 o
   5   7  14      525.25      529.12      8.25 o
   6   7  14      143.99      160.17      6.16 o
   7   7  14        8.63       10.79      5.84 o
   8   7  14      555.06      603.92     10.96 o
   9   7  14       24.23       25.32      7.58 o
  10   7  14      214.09      237.20     15.17 o
  11   7  14      672.37      724.36     18.49 o
  12   7  14      212.79      204.17     17.76 o
   0   8  14       28.85       36.41      7.53 o
   1   8  14       66.71       72.20      4.24 o
   2   8  14      303.14      296.34      6.10 o
   3   8  14      723.10      705.09      7.85 o
   4   8  14     2263.85     2329.83     15.64 o
   5   8  14     1216.59     1219.54     11.06 o
   6   8  14     1943.62     1936.84     13.81 o
   7   8  14      217.10      244.60      7.84 o
   8   8  14       12.16        4.40      8.01 o
   9   8  14      486.99      492.99     11.82 o
  10   8  14        2.06       12.97     12.39 o
  11   8  14       86.13      109.87     15.64 o
   1   9  14      324.16      288.06      6.74 o
   2   9  14      232.56      236.36      6.13 o
   3   9  14     1290.97     1300.35     10.82 o
   4   9  14       34.50       35.22      5.69 o
   5   9  14     1541.73     1600.95     15.14 o
   6   9  14       19.34       20.83      8.09 o
   7   9  14      155.22      159.70      9.83 o
   8   9  14      191.76      200.21     10.89 o
   9   9  14      584.04      631.44     16.18 o
  10   9  14      251.39      254.07     16.78 o
  11   9  14      223.93      239.73     17.50 o
   0  10  14     1177.38     1182.55     17.75 o
   1  10  14       45.83       50.71      7.26 o
   2  10  14     4988.08     4968.60     38.34 o
   3  10  14      400.29      391.58      6.69 o
   4  10  14      219.64      233.79      9.07 o
   5  10  14      183.25      208.88      9.70 o
   6  10  14      132.98      151.33     10.87 o
   7  10  14        1.60       -0.49      9.76 o
   8  10  14      324.94      287.38     12.32 o
   9  10  14      212.04      210.66     13.76 o
  10  10  14      101.83      121.02     16.26 o
   1  11  14       90.34       92.67      8.93 o
   2  11  14      127.60      132.05      9.04 o
   3  11  14       13.56       20.42      7.87 o
   4  11  14       28.51       26.83      9.67 o
   5  11  14       13.48       27.19      8.99 o
   6  11  14      351.88      389.65     14.00 o
   7  11  14       24.08       12.37     10.85 o
   8  11  14       32.00       40.87     10.74 o
   9  11  14      328.04      315.60     16.30 o
   0  12  14        0.17        1.42     17.25 o
   1  12  14        6.00       12.42      9.84 o
   2  12  14      134.96      152.49     10.33 o
   3  12  14       55.97       60.47      9.23 o
   4  12  14       72.21       69.45      9.58 o
   5  12  14        2.60        4.22      9.24 o
   6  12  14      510.55      530.24     14.26 o
   7  12  14       39.67       38.86     11.04 o
   8  12  14        4.83       16.33     11.15 o
   1  13  14      630.16      692.60     17.99 o
   2  13  14       46.29       39.42     12.37 o
   3  13  14      734.71      775.12     16.24 o
   4  13  14        2.81        3.41      9.53 o
   5  13  14      160.44      161.59     11.78 o
   6  13  14        4.18        7.39     10.84 o
   7  13  14      133.44      156.53     12.37 o
   0  14  14     1848.29     1955.67     37.45 o
   1  14  14      289.04      323.90     16.16 o
   2  14  14        9.70       13.89     13.21 o
   3  14  14       81.97       97.39     11.97 o
   4  14  14      749.41      772.02     17.99 o
   5  14  14       22.30       20.81     12.83 o
   1  15  14        0.31       13.13     13.90 o
   2  15  14       16.17        7.47     13.46 o
   3  15  14      108.89      107.85     13.70 o
   1   1  15       95.62      112.13      4.40 o
   2   1  15       74.64       71.35      4.98 o
   3   1  15     1931.85     2008.81     12.18 o
   4   1  15     2056.33     1992.18     19.31 o
   5   1  15      282.09      267.36      5.50 o
   6   1  15      139.78      145.27      4.69 o
   7   1  15     2390.03     2334.55     18.57 o
   8   1  15     1007.71      925.63     13.17 o
   9   1  15     3668.23     3550.78     33.46 o
  10   1  15      230.00      226.12     19.19 o
  11   1  15      106.24      106.86     21.70 o
  12   1  15      827.46      801.84     32.99 o
  13   1  15      205.94      209.86     24.80 o
   0   2  15     1851.95     1860.39     23.65 o
   1   2  15      116.42       99.88      3.74 o
   2   2  15     3489.82     3517.81     17.74 o
   3   2  15       76.23       75.53      4.83 o
   4   2  15      765.06      717.14      7.40 o
   5   2  15       39.42       45.81      4.73 o
   6   2  15     5453.98     5415.74     26.16 o
   7   2  15      289.52      260.52      6.95 o
   8   2  15      912.26      857.16      9.54 o
   9   2  15      313.32      344.28      8.18 o
  10   2  15     2873.21     2859.09     41.52 o
  11   2  15      999.10     1027.51     29.16 o
  12   2  15      144.36      127.91     23.74 o
  13   2  15      690.39      786.32     34.32 o
   1   3  15      937.43      952.47      7.75 o
   2   3  15      199.11      194.41      4.81 o
   3   3  15      234.28      243.18      4.92 o
   4   3  15        1.57        6.10      3.07 o
   5   3  15     1766.49     1653.54     25.60 o
   6   3  15     9384.20     9400.52     42.21 o
   7   3  15        8.94       14.86      4.81 o
   8   3  15      109.39      117.34      6.63 o
   9   3  15     1242.19     1264.58     16.09 o
  10   3  15      178.59      179.39     18.32 o
  11   3  15       15.44        7.37     18.15 o
  12   3  15      736.28      736.03     27.69 o
  13   3  15      143.26      132.83     26.01 o
   0   4  15      223.12      220.42      7.53 o
   1   4  15     4226.79     4262.43     32.42 o
   2   4  15      113.43      137.39      4.73 o
   3   4  15      671.99      683.97      6.62 o
   4   4  15     1694.09     1648.23     12.18 o
   5   4  15     2071.56     1985.65     15.21 o
   6   4  15      987.91      923.32     12.13 o
   7   4  15     2177.49     2149.44     15.69 o
   8   4  15       19.63       20.45      5.98 o
   9   4  15      197.73      222.37      9.19 o
  10   4  15       14.28       20.42     14.15 o
  11   4  15       28.90       18.05     16.47 o
  12   4  15      119.08      126.40     18.29 o
  13   4  15      155.17      167.33     21.38 o
   1   5  15       33.28       35.36      4.16 o
   2   5  15      695.02      648.90      6.80 o
   3   5  15       68.52       66.83      4.37 o
   4   5  15       23.86       28.53      5.23 o
   5   5  15      212.64      209.27      6.65 o
   6   5  15       13.64        9.10      4.84 o
   7   5  15     3149.61     3088.73     21.07 o
   8   5  15       60.09       65.86      7.01 o
   9   5  15      167.93      176.85     11.16 o
  10   5  15       26.83       33.14     15.01 o
  11   5  15      304.43      318.39     17.84 o
  12   5  15      202.60      164.88     18.21 o
   0   6  15     6453.83     6413.45     57.19 o
   1   6  15       45.65       44.90      4.42 o
   2   6  15      426.81      429.99      6.58 o
   3   6  15       71.05       75.42      4.85 o
   4   6  15     6147.23     6088.04     26.65 o
   5   6  15      881.44      913.11     12.67 o
   6   6  15      142.91      175.02      6.07 o
   7   6  15      624.01      682.86      9.25 o
   8   6  15     1401.96     1413.25     15.35 o
   9   6  15      214.55      229.28     11.38 o
  10   6  15      752.32      728.43     21.62 o
  11   6  15      128.79      175.66     17.85 o
  12   6  15      404.32      419.23     20.68 o
   1   7  15     3177.30     3119.91     17.28 o
   2   7  15      147.38      151.58      5.53 o
   3   7  15      398.04      400.33      6.81 o
   4   7  15      529.36      550.95      9.23 o
   5   7  15      316.99      327.11      8.14 o
   6   7  15     1427.33     1406.44     11.48 o
   7   7  15       14.66       24.04      6.19 o
   8   7  15       86.58       98.53      8.59 o
   9   7  15       57.36       61.16      9.73 o
  10   7  15      683.71      695.71     19.46 o
  11   7  15       34.32       33.24     13.13 o
   0   8  15       60.36       70.40      8.21 o
   1   8  15     3204.00     3198.64     19.38 o
   2   8  15       14.73        9.35      4.75 o
   3   8  15      961.93      921.95      9.17 o
   4   8  15     1078.74     1083.29     11.28 o
   5   8  15     2020.00     1937.20     15.16 o
   6   8  15      841.48      834.39     10.57 o
   7   8  15      289.65      327.52      8.65 o
   8   8  15      171.35      144.09      9.78 o
   9   8  15      137.69      146.86     11.21 o
  10   8  15      574.36      593.02     17.83 o
  11   8  15      362.79      356.79     17.96 o
   1   9  15      143.89      137.01      6.92 o
   2   9  15        3.14        6.89      4.63 o
   3   9  15       41.32       46.27      5.44 o
   4   9  15       10.69       10.93      7.01 o
   5   9  15      440.61      459.00     10.28 o
   6   9  15        0.90       -0.03      8.16 o
   7   9  15       22.21       19.16      9.00 o
   8   9  15        8.35        5.40      9.78 o
   9   9  15       25.93       24.26     11.47 o
  10   9  15       30.05       45.29     15.01 o
   0  10  15       51.07       46.18     10.84 o
   1  10  15      184.37      203.54      8.73 o
   2  10  15     2224.92     2207.12     16.64 o
   3  10  15       41.55       41.10      6.68 o
   4  10  15      265.73      278.07      9.58 o
   5  10  15      144.85      134.71      9.96 o
   6  10  15      564.47      557.24     13.45 o
   7  10  15       26.36       12.10      9.40 o
   8  10  15      377.30      362.28     12.78 o
   9  10  15      159.22      174.72     15.36 o
  10  10  15      315.05      367.47     18.73 o
   1  11  15      176.07      199.21     10.21 o
   2  11  15      220.20      225.55      9.69 o
   3  11  15     1625.27     1617.51     17.37 o
   4  11  15       44.02       50.49     11.45 o
   5  11  15        6.47        8.53      9.00 o
   6  11  15      433.73      461.68     14.25 o
   7  11  15      119.29      118.40     11.89 o
   8  11  15      121.17      138.76     12.36 o
   9  11  15       29.99       39.81     13.40 o
   0  12  15      518.56      548.66     34.89 o
   1  12  15      101.88      119.29      9.95 o
   2  12  15       81.72       83.47     10.56 o
   3  12  15     1419.41     1420.33     21.19 o
   4  12  15      116.31      128.99     11.62 o
   5  12  15      116.95       94.52     10.02 o
   6  12  15        0.15       14.84     10.33 o
   7  12  15       95.40      118.78     12.42 o
   8  12  15       69.56       70.17     11.94 o
   1  13  15       22.44       29.24     12.85 o
   2  13  15       16.12       21.53     12.95 o
   3  13  15      203.49      214.90     13.53 o
   4  13  15       14.87       18.09      9.78 o
   5  13  15       39.98       36.10     10.81 o
   6  13  15       85.25       96.53     11.92 o
   0  14  15        0.60       28.11     17.95 o
   1  14  15       77.14       80.75     14.07 o
   2  14  15      495.42      499.75     17.90 o
   3  14  15       30.21       44.84     12.20 o
   4  14  15       46.29       40.39     12.57 o
   5  14  15       12.70       19.42     13.24 o
   1  15  15       33.87       39.93     14.27 o
   0   0  16     2641.08     2543.78     44.51 o
   1   0  16      754.45      708.03     12.80 o
   2   0  16      107.62      124.36      7.11 o
   3   0  16    18234.60    18371.95    192.62 o
   4   0  16     3615.88     3565.59     50.34 o
   5   0  16     2192.90     2161.05     18.96 o
   6   0  16       12.75       19.13     12.13 o
   7   0  16     1268.12     1217.39     28.18 o
   8   0  16     1191.83     1242.14     21.78 o
   9   0  16       65.70       69.25     10.42 o
  10   0  16       47.41       51.26     27.11 o
  11   0  16     1046.31     1219.06     94.32 o
  12   0  16      367.04      417.61     37.71 o
  13   0  16      272.90      279.21     40.49 o
   1   1  16      401.71      399.35      5.97 o
   2   1  16       63.41       64.23      4.60 o
   3   1  16        2.43       11.80      4.53 o
   4   1  16        0.58        5.68      3.46 o
   5   1  16        2.62        2.68      5.60 o
   6   1  16     1123.72     1108.43     10.72 o
   7   1  16      874.77      869.63     12.68 o
   8   1  16       46.24       52.06      6.44 o
   9   1  16       46.91       55.23      6.79 o
  10   1  16       55.37       56.95     18.47 o
  11   1  16      586.07      618.98     28.77 o
  12   1  16      301.59      311.13     25.28 o
  13   1  16      331.88      437.73     29.78 o
   0   2  16     1953.18     2055.64     17.83 o
   1   2  16      914.13      945.23      8.45 o
   2   2  16      170.42      163.06      5.74 o
   3   2  16      760.47      787.93      9.39 o
   4   2  16     3147.93     2959.14     41.53 o
   5   2  16     1065.99     1043.09      8.27 o
   6   2  16     1992.83     2037.12     13.16 o
   7   2  16      796.29      771.72      9.87 o
   8   2  16      136.83      115.41      5.58 o
   9   2  16       90.96       83.26      8.30 o
  10   2  16     1335.85     1327.87     31.71 o
  11   2  16      112.42      114.18     19.31 o
  12   2  16       14.44       23.53     23.43 o
  13   2  16      112.46      158.04     26.84 o
   1   3  16     4072.92     3972.62     25.15 o
   2   3  16        6.11        3.76      3.83 o
   3   3  16     1131.55     1087.37     10.33 o
   4   3  16       91.59       91.20      3.82 o
   5   3  16     1109.78     1047.63      8.68 o
   6   3  16     3439.59     3377.41     20.74 o
   7   3  16      433.65      435.50      8.11 o
   8   3  16       63.93       48.84      8.17 o
   9   3  16      229.94      258.65     10.29 o
  10   3  16      278.88      282.16     17.97 o
  11   3  16      492.60      496.04     21.18 o
  12   3  16      369.43      383.29     25.44 o
   0   4  16      389.09      353.81      8.74 o
   1   4  16     2253.04     2205.43     16.93 o
   2   4  16     3637.93     3445.09     20.12 o
   3   4  16     2226.07     2146.88     14.92 o
   4   4  16        4.00        2.52      4.40 o
   5   4  16     7054.50     6895.77     39.06 o
   6   4  16     1640.77     1599.15     17.18 o
   7   4  16       31.06       35.65      6.83 o
   8   4  16      305.05      290.67     10.92 o
   9   4  16      841.97      901.38     16.45 o
  10   4  16        0.41       -0.68     13.69 o
  11   4  16        3.89        9.88     16.71 o
  12   4  16       48.53       64.05     17.61 o
   1   5  16      649.24      665.96      7.66 o
   2   5  16      136.82      153.25      5.19 o
   3   5  16       27.11       15.93      3.59 o
   4   5  16       69.63       66.41      5.38 o
   5   5  16      146.44      144.56      6.50 o
   6   5  16      329.86      344.63      8.27 o
   7   5  16      166.34      174.25      7.59 o
   8   5  16       38.04       43.95      7.12 o
   9   5  16       46.94       47.86      9.99 o
  10   5  16      260.96      268.20     17.50 o
  11   5  16       96.71      117.24     16.28 o
  12   5  16        3.56       -0.85     16.94 o
   0   6  16     1597.92     1585.43     21.46 o
   1   6  16      167.84      165.21      5.36 o
   2   6  16       22.08        9.77      4.38 o
   3   6  16        3.55        7.23      4.65 o
   4   6  16        5.10        3.13      5.50 o
   5   6  16     1618.49     1590.38     13.90 o
   6   6  16        1.12        7.03      5.57 o
   7   6  16      634.96      621.10     10.38 o
   8   6  16     1189.19     1165.42     14.30 o
   9   6  16      185.33      146.17     10.59 o
  10   6  16      559.30      507.32     18.54 o
  11   6  16      479.87      557.06     21.76 o
  12   6  16      219.75      209.58     18.12 o
   1   7  16     1665.33     1683.38     11.50 o
   2   7  16       39.04       43.80      5.10 o
   3   7  16     1948.57     1941.53     12.14 o
   4   7  16     1636.34     1536.02     13.00 o
   5   7  16       80.04       76.73      7.13 o
   6   7  16        3.10        1.45      6.20 o
   7   7  16       37.02       63.46      6.83 o
   8   7  16       48.82       61.19      8.64 o
   9   7  16      208.41      204.60     11.83 o
  10   7  16      213.48      218.48     15.87 o
  11   7  16       29.90       17.02     13.48 o
   0   8  16      184.16      183.13      9.52 o
   1   8  16     1001.59      980.39      9.08 o
   2   8  16       20.50       22.17      4.87 o
   3   8  16       29.85       23.04      5.16 o
   4   8  16      221.66      207.24      7.83 o
   5   8  16      364.46      315.65     10.18 o
   6   8  16       48.67       49.55      8.20 o
   7   8  16      414.72      448.27     11.82 o
   8   8  16      156.51      147.46     10.05 o
   9   8  16       88.35       75.93     14.12 o
  10   8  16      173.58      166.67     14.66 o
  11   8  16       66.27       75.62     15.34 o
   1   9  16      113.89      114.55      6.95 o
   2   9  16        2.74        3.11      4.89 o
   3   9  16      141.89      141.75      6.75 o
   4   9  16        1.96        9.65      7.53 o
   5   9  16     1065.81     1073.77     14.93 o
   6   9  16       88.62       81.29      9.61 o
   7   9  16      125.89      143.12     10.38 o
   8   9  16      692.58      719.70     15.67 o
   9   9  16      154.66      167.67     17.61 o
  10   9  16       81.87       68.95     15.44 o
   0  10  16      344.72      392.18     15.29 o
   1  10  16      140.59      137.62      8.71 o
   2  10  16       93.72       86.38      7.95 o
   3  10  16      255.20      273.28      8.77 o
   4  10  16      621.58      667.15     15.03 o
   5  10  16       26.00       34.89      9.11 o
   6  10  16      159.31      158.83     10.58 o
   7  10  16        2.36       11.17      9.68 o
   8  10  16      137.12      157.54     11.56 o
   9  10  16      312.24      319.22     16.28 o
   1  11  16        7.76       15.99      9.61 o
   2  11  16       17.05        9.88      9.01 o
   3  11  16       32.24       43.56     10.11 o
   4  11  16     1046.22     1041.98     17.66 o
   5  11  16        0.89        3.29      9.14 o
   6  11  16      220.04      200.93     11.89 o
   7  11  16      342.72      335.82     13.35 o
   8  11  16      522.94      529.78     15.09 o
   0  12  16      174.66      170.92     16.54 o
   1  12  16        6.55        9.95      9.68 o
   2  12  16      144.91      150.05     13.87 o
   3  12  16       79.50       99.26     11.27 o
   4  12  16       27.24       36.23     11.36 o
   5  12  16       27.51       40.13     10.25 o
   6  12  16        1.67        6.98     11.13 o
   7  12  16        0.27        4.53     11.36 o
   1  13  16       68.73       72.27     13.07 o
   2  13  16       31.94       32.75     12.68 o
   3  13  16      373.57      384.03     13.98 o
   4  13  16        3.18        8.45     11.89 o
   5  13  16       73.29       91.13     12.32 o
   6  13  16      268.08      281.80     13.56 o
   0  14  16       93.53       75.98     18.33 o
   1  14  16       17.85       28.45     13.93 o
   2  14  16      127.55      149.40     14.74 o
   3  14  16       18.24       35.78     14.18 o
   1   1  17     2209.23     2189.84     17.83 o
   2   1  17       71.63       65.07      5.02 o
   3   1  17     3586.88     3446.60     28.31 o
   4   1  17      110.75      116.34      5.68 o
   5   1  17     2326.80     2285.57     21.25 o
   6   1  17      172.77      177.71      6.18 o
   7   1  17      265.01      285.80      8.42 o
   8   1  17      641.42      668.22     13.81 o
   9   1  17       19.67       15.65     11.18 o
  10   1  17        0.38        7.25     18.55 o
  11   1  17      228.44      244.14     26.41 o
  12   1  17      966.43     1047.82     36.31 o
   0   2  17     1087.31     1103.94     13.83 o
   1   2  17     1205.78     1274.75     10.25 o
   2   2  17      807.32      755.16      8.43 o
   3   2  17       50.81       59.20      5.58 o
   4   2  17      303.23      317.67      6.43 o
   5   2  17      467.04      437.18      7.31 o
   6   2  17      471.63      462.21      8.42 o
   7   2  17      470.12      472.93      8.93 o
   8   2  17        3.04       -0.36      7.10 o
   9   2  17     1736.38     1738.37     40.48 o
  10   2  17      130.76      119.78     19.29 o
  11   2  17      140.02      182.56     22.19 o
  12   2  17       29.36       32.99     23.85 o
   1   3  17     3621.09     3692.94     28.58 o
   2   3  17     1186.21     1165.02      9.80 o
   3   3  17     4427.25     4422.18     29.33 o
   4   3  17      987.14      937.76      9.71 o
   5   3  17      256.23      250.30      5.53 o
   6   3  17      141.00      138.60      8.82 o
   7   3  17      511.06      513.08      8.43 o
   8   3  17       97.97      106.99      9.46 o
   9   3  17        0.93        4.54     13.70 o
  10   3  17       24.53       41.73     14.94 o
  11   3  17      604.87      603.24     22.32 o
  12   3  17       71.70       53.25     17.11 o
   0   4  17        8.44       12.14      7.47 o
   1   4  17        3.28       12.17      5.44 o
   2   4  17     2016.57     1993.80     13.52 o
   3   4  17      202.31      196.25      4.52 o
   4   4  17      241.52      230.50      4.71 o
   5   4  17      470.82      469.01      7.29 o
   6   4  17     2636.81     2686.37     20.16 o
   7   4  17      230.49      237.01      8.54 o
   8   4  17        2.78        7.72      9.18 o
   9   4  17      179.66      139.76     15.36 o
  10   4  17       19.11        7.84     14.71 o
  11   4  17       24.48       11.63     17.19 o
  12   4  17       96.11      111.02     17.74 o
   1   5  17     1940.37     1914.70     13.49 o
   2   5  17      358.94      379.95      6.62 o
   3   5  17        3.32        4.57      3.60 o
   4   5  17      197.31      191.09      6.11 o
   5   5  17      230.65      205.68      7.18 o
   6   5  17        0.37        6.06      7.07 o
   7   5  17      896.10      936.28     12.01 o
   8   5  17      236.79      235.41     10.17 o
   9   5  17       19.47       20.97     14.28 o
  10   5  17     1530.15     1595.89     29.07 o
  11   5  17        3.92        7.34     15.55 o
   0   6  17     2540.13     2595.06     35.46 o
   1   6  17     2924.00     2850.12     16.08 o
   2   6  17     1411.65     1369.08     10.42 o
   3   6  17     2367.30     2227.72     17.98 o
   4   6  17       73.75       67.03      5.97 o
   5   6  17       52.48       49.67      6.47 o
   6   6  17      713.71      696.51     10.55 o
   7   6  17     4380.86     4301.07     25.83 o
   8   6  17      601.05      607.21     12.01 o
   9   6  17      442.67      420.76     16.68 o
  10   6  17      182.50      179.30     14.48 o
  11   6  17      613.60      577.73     19.82 o
   1   7  17      650.67      667.56      7.69 o
   2   7  17       34.77       28.38      5.08 o
   3   7  17       84.02       83.94      5.33 o
   4   7  17     1331.50     1315.11     12.85 o
   5   7  17      260.25      262.70      9.29 o
   6   7  17       76.03       80.47      8.52 o
   7   7  17      334.84      377.56     11.53 o
   8   7  17      625.01      621.54     13.08 o
   9   7  17      395.50      386.25     17.25 o
  10   7  17        0.65       -0.67     13.32 o
  11   7  17      463.66      492.57     19.92 o
   0   8  17     1735.72     1715.99     20.04 o
   1   8  17      102.12       97.26      5.60 o
   2   8  17       46.86       45.65      5.02 o
   3   8  17      131.30      144.26      6.05 o
   4   8  17     1474.88     1554.70     15.35 o
   5   8  17      141.46      139.10      9.91 o
   6   8  17        0.41       -0.46      9.19 o
   7   8  17     2129.22     2037.02     20.60 o
   8   8  17      579.25      590.98     14.21 o
   9   8  17       22.61       34.12     13.63 o
  10   8  17       20.13       17.82     14.90 o
   1   9  17       15.82       16.88      6.75 o
   2   9  17        6.55        7.59      5.00 o
   3   9  17      385.81      368.09      8.54 o
   4   9  17       36.15       39.26      8.58 o
   5   9  17       73.81       82.46      9.85 o
   6   9  17       19.21       15.82      9.42 o
   7   9  17       32.03       36.08     10.03 o
   8   9  17       34.73       44.04     10.88 o
   9   9  17        0.23        5.39     15.75 o
   0  10  17      849.41      815.52     21.25 o
   1  10  17     1165.53     1176.02     23.20 o
   2  10  17       48.28       47.73      7.97 o
   3  10  17      260.85      247.08      9.60 o
   4  10  17     2043.30     2142.41     22.51 o
   5  10  17     1041.21     1041.82     15.59 o
   6  10  17      184.05      199.99     11.27 o
   7  10  17       57.15       60.64     10.24 o
   8  10  17      751.47      746.66     15.65 o
   9  10  17      671.25      765.32     22.23 o
   1  11  17      132.48      126.88     10.71 o
   2  11  17      326.22      320.23     12.01 o
   3  11  17      230.76      256.54     12.12 o
   4  11  17        2.69       14.43     10.26 o
   5  11  17        0.23        5.98      9.54 o
   6  11  17      246.73      261.33     12.09 o
   7  11  17      168.96      175.69     12.20 o
   8  11  17       56.30       52.07     11.45 o
   0  12  17       52.21       71.33     15.14 o
   1  12  17       44.80       39.83     10.01 o
   2  12  17       10.52        8.37     11.39 o
   3  12  17      115.45       88.20     10.91 o
   4  12  17      124.34      134.45     11.72 o
   5  12  17      668.55      641.05     15.74 o
   6  12  17      100.92      102.53     11.29 o
   1  13  17       45.83       50.49     12.28 o
   2  13  17       52.12       41.31     12.24 o
   3  13  17       62.80       63.65     10.92 o
   4  13  17      152.55      128.93     12.99 o
   5  13  17        8.85       16.54     12.24 o
   0  14  17       98.65       94.96     19.39 o
   1  14  17       22.87       26.77     13.85 o
   2  14  17      304.89      333.89     15.82 o
   0   0  18      673.89      621.99     18.44 o
   1   0  18     2734.22     2824.09     25.40 o
   2   0  18     8926.52     8797.41     81.26 o
   3   0  18     3337.48     3211.42     34.17 o
   4   0  18     2983.12     2942.36     29.88 o
   5   0  18       55.46       48.34     10.73 o
   6   0  18     6151.03     6005.10     48.26 o
   7   0  18      462.76      460.27     11.80 o
   8   0  18       90.57       87.50     15.18 o
   9   0  18      101.18       83.38     24.02 o
  10   0  18        0.54       -1.38     27.59 o
  11   0  18      289.51      250.40     36.68 o
  12   0  18       15.09       34.09     34.84 o
   1   1  18      678.08      656.30      9.13 o
   2   1  18      151.27      160.50      4.87 o
   3   1  18     5345.27     5407.59     25.69 o
   4   1  18     1601.82     1556.67     14.75 o
   5   1  18      789.05      815.58     13.23 o
   6   1  18        0.36        0.51      5.49 o
   7   1  18       67.52       48.93      8.35 o
   8   1  18       99.18       96.52     10.73 o
   9   1  18        8.13       20.73     13.38 o
  10   1  18      320.46      291.05     21.01 o
  11   1  18       44.27       42.83     22.87 o
  12   1  18       89.36       77.39     22.67 o
   0   2  18     4024.41     3974.73     32.00 o
   1   2  18     4817.92     4690.10     37.43 o
   2   2  18     2295.96     2179.51     12.61 o
   3   2  18      546.61      535.40      8.47 o
   4   2  18      369.70      364.87      6.96 o
   5   2  18       42.05       38.37      3.96 o
   6   2  18       24.88       27.29      5.60 o
   7   2  18      436.91      389.72     12.00 o
   8   2  18     1973.43     1927.41     20.88 o
   9   2  18      180.02      157.89     15.07 o
  10   2  18       64.66       80.70     15.45 o
  11   2  18      300.71      333.89     19.91 o
  12   2  18      181.64      186.28     27.83 o
   1   3  18     2050.82     2025.49     16.95 o
   2   3  18       55.62       50.68      4.53 o
   3   3  18      725.69      707.88      9.40 o
   4   3  18     1079.34     1063.72      9.47 o
   5   3  18        8.68        7.61      3.36 o
   6   3  18      155.48      130.35      7.49 o
   7   3  18     1209.26     1226.05     15.26 o
   8   3  18      205.68      205.33     11.42 o
   9   3  18       27.46       19.29     13.49 o
  10   3  18      270.70      284.53     18.26 o
  11   3  18      251.96      275.95     18.96 o
   0   4  18     5258.67     5085.80     49.56 o
   1   4  18     2635.35     2571.34     14.84 o
   2   4  18       98.58      104.25      5.10 o
   3   4  18      444.49      402.95      7.14 o
   4   4  18     3244.21     3216.92     16.13 o
   5   4  18       70.64       68.78      4.46 o
   6   4  18      902.50      878.83     12.62 o
   7   4  18       79.09       81.02      7.17 o
   8   4  18      172.17      200.87     12.10 o
   9   4  18      240.21      214.25     16.50 o
  10   4  18        2.69        8.11     15.60 o
  11   4  18       52.71       44.63     16.88 o
   1   5  18     1086.22     1124.24     11.14 o
   2   5  18      162.07      178.97      5.60 o
   3   5  18      232.56      219.09      5.45 o
   4   5  18        0.57        1.72      5.14 o
   5   5  18      852.77      876.63     10.56 o
   6   5  18       36.71       30.28      7.35 o
   7   5  18       47.65       45.63      7.29 o
   8   5  18      163.05      145.70     10.44 o
   9   5  18      563.46      550.70     19.54 o
  10   5  18       39.97       28.29     14.88 o
  11   5  18       74.17       69.79     16.72 o
   0   6  18      699.19      688.47     11.48 o
   1   6  18      824.09      843.77      9.27 o
   2   6  18     2079.92     1986.17     12.54 o
   3   6  18      182.54      173.26      5.96 o
   4   6  18      364.93      367.32      8.36 o
   5   6  18        2.22        4.40      7.06 o
   6   6  18      137.69      164.82     10.52 o
   7   6  18      254.05      244.19      9.70 o
   8   6  18      273.05      267.44     10.90 o
   9   6  18      115.37      117.14     13.98 o
  10   6  18      305.85      281.65     16.11 o
  11   6  18      129.93      154.06     14.51 o
   1   7  18     1542.69     1451.19     10.44 o
   2   7  18      213.67      219.48      6.80 o
   3   7  18       26.79       26.83      5.09 o
   4   7  18      378.34      365.68      9.18 o
   5   7  18      277.58      271.45     11.30 o
   6   7  18      672.96      659.20     13.15 o
   7   7  18       86.39       82.15      9.38 o
   8   7  18        7.10       13.06      9.77 o
   9   7  18       86.09       80.81     14.45 o
  10   7  18       38.66       22.28     13.21 o
   0   8  18       65.59       66.62      6.10 o
   1   8  18      617.86      611.36      8.60 o
   2   8  18       69.40       64.50      5.94 o
   3   8  18      254.09      243.97      7.58 o
   4   8  18        1.77        5.38      8.69 o
   5   8  18        2.65       10.59      9.74 o
   6   8  18        3.91        9.08      9.34 o
   7   8  18      765.33      745.95     14.93 o
   8   8  18       31.22       29.00     10.63 o
   9   8  18        0.33       -0.67     13.37 o
   1   9  18      109.75      106.61      8.12 o
   2   9  18       12.28        5.62      7.42 o
   3   9  18       46.17       53.59      7.63 o
   4   9  18       42.55       40.90     10.10 o
   5   9  18        0.01        0.65      9.75 o
   6   9  18       17.40       29.35      9.75 o
   7   9  18      565.97      560.45     14.09 o
   8   9  18        2.31        6.00     12.64 o
   9   9  18       62.18       73.18     15.86 o
   0  10  18      506.52      483.62     19.40 o
   1  10  18       10.78       13.21      8.92 o
   2  10  18       73.64       80.94      9.91 o
   3  10  18      746.64      734.26     14.70 o
   4  10  18        1.11       14.56      9.97 o
   5  10  18     1388.61     1433.55     18.32 o
   6  10  18      565.30      570.11     14.22 o
   7  10  18       80.17       82.29     10.41 o
   8  10  18       22.25       23.95     11.30 o
   1  11  18        8.64       12.45      9.82 o
   2  11  18        2.94        3.85     10.99 o
   3  11  18      180.96      156.06     11.34 o
   4  11  18      191.97      181.18     12.09 o
   5  11  18        3.46       11.89      9.90 o
   6  11  18        2.71        9.96     10.26 o
   7  11  18       66.03       61.21     11.23 o
   0  12  18      673.11      700.41     22.25 o
   1  12  18       25.15       23.78     11.35 o
   2  12  18        0.51        6.23     11.38 o
   3  12  18        0.17       -0.52     10.47 o
   4  12  18       60.50       64.16     11.58 o
   5  12  18      228.83      225.69     12.90 o
   1  13  18       42.39       46.62     12.08 o
   2  13  18       73.63       80.97     13.10 o
   3  13  18        9.95        5.52     11.64 o
   1   1  19        6.24       20.77      6.40 o
   2   1  19      605.36      615.01      7.82 o
   3   1  19     1273.66     1319.74     14.46 o
   4   1  19        0.29        1.64      5.32 o
   5   1  19      100.80       96.71      8.64 o
   6   1  19        9.80        7.27      4.11 o
   7   1  19      115.30      128.54      8.20 o
   8   1  19      922.75      899.82     17.45 o
   9   1  19        2.15        2.58     12.92 o
  10   1  19        0.38        6.43     14.56 o
  11   1  19       37.19       32.47     22.92 o
   0   2  19     1720.58     1793.45     19.11 o
   1   2  19      225.73      271.64      7.95 o
   2   2  19      402.72      359.70      6.23 o
   3   2  19     1018.22      991.50     10.35 o
   4   2  19      629.01      596.75      8.03 o
   5   2  19      256.83      210.83      6.00 o
   6   2  19        4.23        9.23      3.87 o
   7   2  19        5.46        3.16      8.69 o
   8   2  19      455.21      439.01     14.97 o
   9   2  19      366.59      380.05     17.33 o
  10   2  19       17.88       20.77     14.99 o
  11   2  19      242.82      326.80     25.37 o
   1   3  19      805.51      838.23     11.73 o
   2   3  19      159.75      154.22      5.13 o
   3   3  19      261.42      260.28      6.97 o
   4   3  19      287.83      270.48      6.74 o
   5   3  19       13.91       15.78      4.42 o
   6   3  19      236.07      233.46      8.00 o
   7   3  19        9.36       12.95      6.72 o
   8   3  19      122.03      117.12     10.47 o
   9   3  19      171.25      166.15     15.59 o
  10   3  19      568.38      567.85     21.11 o
  11   3  19       30.96       56.96     19.86 o
   0   4  19      302.50      321.34      9.41 o
   1   4  19      488.64      446.51      8.29 o
   2   4  19      117.51      147.40      5.51 o
   3   4  19       16.07       25.17      5.38 o
   4   4  19      343.27      363.75      6.97 o
   5   4  19     2324.79     2258.24     19.56 o
   6   4  19      160.43      184.23     10.58 o
   7   4  19       72.84       73.08      8.86 o
   8   4  19       65.07       46.86     10.16 o
   9   4  19       92.06      100.04     16.49 o
  10   4  19      663.10      711.81     23.83 o
  11   4  19       79.54       59.50     21.67 o
   1   5  19      155.45      155.91      6.54 o
   2   5  19      701.48      667.86      8.27 o
   3   5  19      115.25      134.55      4.84 o
   4   5  19       71.24       78.01      5.44 o
   5   5  19      710.10      710.28     10.90 o
   6   5  19       17.80       24.20      8.71 o
   7   5  19      304.10      285.29      9.48 o
   8   5  19      223.00      201.58     11.50 o
   9   5  19       80.74       87.52     13.95 o
  10   5  19       63.74       56.42     14.38 o
   0   6  19      342.46      329.78      9.75 o
   1   6  19       13.73       22.50      5.52 o
   2   6  19     1904.11     1901.61     11.93 o
   3   6  19     1058.27     1040.53     11.83 o
   4   6  19      102.44      100.64      7.16 o
   5   6  19      292.52      282.79     11.73 o
   6   6  19      889.72      901.26     16.30 o
   7   6  19       87.33       78.00      8.65 o
   8   6  19       81.06       77.89     10.83 o
   9   6  19       35.69       35.87     13.31 o
  10   6  19        0.84        2.80     14.13 o
   1   7  19      100.06      103.97      5.43 o
   2   7  19       58.88       48.90      6.21 o
   3   7  19       33.90       36.89      7.34 o
   4   7  19      355.49      356.80     11.24 o
   5   7  19       63.11       77.33     11.23 o
   6   7  19      158.46      167.32     11.73 o
   7   7  19      876.92      812.03     14.49 o
   8   7  19      180.87      174.63     12.74 o
   9   7  19       33.27       30.75     13.48 o
   0   8  19       26.44        7.30      9.90 o
   1   8  19      269.66      263.43      8.50 o
   2   8  19      263.65      272.73      8.61 o
   3   8  19      558.53      569.80     10.09 o
   4   8  19     1538.15     1605.26     19.24 o
   5   8  19      394.73      414.25     13.99 o
   6   8  19       86.50       85.93     10.36 o
   7   8  19      883.44      877.95     16.46 o
   8   8  19      652.79      664.71     17.00 o
   9   8  19       43.85       38.37     13.79 o
   1   9  19        1.61        8.93      9.37 o
   2   9  19        0.04       -0.42      8.42 o
   3   9  19      208.44      198.58     10.51 o
   4   9  19      228.63      203.21     11.31 o
   5   9  19        3.79        8.93     10.33 o
   6   9  19       75.56       77.17     10.40 o
   7   9  19       40.48       51.77     10.38 o
   8   9  19      108.19      111.66     15.84 o
   0  10  19      162.53      174.87     15.88 o
   1  10  19      152.94      119.64     10.51 o
   2  10  19       46.71       35.60     10.48 o
   3  10  19       27.51       29.30      9.55 o
   4  10  19      343.89      350.13     12.25 o
   5  10  19      133.81      124.29     11.58 o
   6  10  19       53.93       56.48     10.37 o
   7  10  19      112.60      116.33     10.81 o
   1  11  19      398.46      417.27     14.21 o
   2  11  19        4.98       -0.51     10.29 o
   3  11  19        1.85       -0.34      9.77 o
   4  11  19       52.94       48.78     11.15 o
   5  11  19      395.62      406.71     13.47 o
   6  11  19      108.63      128.93     12.37 o
   0  12  19       39.75       30.69     18.57 o
   1  12  19       67.09       49.22     11.95 o
   2  12  19      222.64      251.66     13.05 o
   3  12  19      107.63      107.16     12.30 o
   4  12  19      152.82      160.34     12.94 o
   1  13  19        9.39        4.42     13.11 o
   0   0  20    17218.61    17033.98    155.72 o
   1   0  20      585.91      486.35     14.97 o
   2   0  20     1697.17     1599.20     17.12 o
   3   0  20        0.02        3.93      9.73 o
   4   0  20     8175.13     7985.37     66.34 o
   5   0  20        0.00        5.39     11.31 o
   6   0  20     2631.69     2458.14     38.32 o
   7   0  20      272.36      267.59     11.92 o
   8   0  20     1444.60     1469.79     31.75 o
   9   0  20       12.82       -1.20     23.94 o
  10   0  20        9.84       -1.00     26.95 o
  11   0  20      534.15      595.12     45.29 o
   1   1  20      119.04      128.12      7.45 o
   2   1  20        0.05        2.85      3.33 o
   3   1  20      185.90      182.23      5.38 o
   4   1  20      294.54      261.49      7.64 o
   5   1  20      265.95      294.65     10.42 o
   6   1  20      330.13      271.93     19.42 o
   7   1  20      148.74      136.52      9.36 o
   8   1  20       57.98       53.93     17.31 o
   9   1  20       18.98       21.73     19.27 o
  10   1  20      110.91      105.06     19.58 o
  11   1  20      121.79       94.67     25.08 o
   0   2  20     1720.59     1649.06     18.85 o
   1   2  20     3071.05     2994.38     21.08 o
   2   2  20       88.36       80.79      4.93 o
   3   2  20     4607.79     4360.27     20.09 o
   4   2  20      858.50      868.39     10.21 o
   5   2  20       29.12       19.83      5.81 o
   6   2  20      150.38      152.42      8.53 o
   7   2  20      545.72      516.26     16.90 o
   8   2  20      119.78      119.84     14.57 o
   9   2  20      550.67      529.03     24.83 o
  10   2  20      208.34      231.19     22.45 o
  11   2  20      422.99      423.76     27.31 o
   1   3  20      709.00      639.08      8.73 o
   2   3  20      583.00      611.47      8.17 o
   3   3  20       22.79       20.37      5.35 o
   4   3  20       98.27       95.96      6.68 o
   5   3  20      284.60      289.20      8.50 o
   6   3  20      307.78      336.34     16.28 o
   7   3  20       77.64       66.01     11.05 o
   8   3  20       48.05       29.86     11.68 o
   9   3  20      220.38      213.51     22.13 o
  10   3  20       29.26       34.15     20.64 o
   0   4  20     1072.96     1090.22     21.29 o
   1   4  20      378.92      337.94      7.19 o
   2   4  20     3419.86     3368.74     26.13 o
   3   4  20      219.43      206.67      6.71 o
   4   4  20       36.81       40.64      6.03 o
   5   4  20       99.93      101.21     10.47 o
   6   4  20     3413.32     3441.42     33.96 o
   7   4  20        0.83       -0.46      9.20 o
   8   4  20       98.96       69.09     11.96 o
   9   4  20      124.20      128.10     21.15 o
  10   4  20      375.58      368.79     23.98 o
   1   5  20      184.33      184.49      6.88 o
   2   5  20     1568.48     1605.34     12.35 o
   3   5  20       21.97       13.98      5.30 o
   4   5  20      370.41      365.58     11.14 o
   5   5  20      187.02      169.45     11.03 o
   6   5  20      827.69      847.71     15.94 o
   7   5  20      155.68      175.82     10.73 o
   8   5  20       35.02       19.41     14.15 o
   9   5  20        4.56        3.78     14.18 o
  10   5  20       48.04       58.33     17.11 o
   0   6  20       57.79       63.03      9.23 o
   1   6  20     1784.47     1669.03     20.63 o
   2   6  20      127.40      127.28      6.43 o
   3   6  20        3.00        2.19      7.87 o
   4   6  20      517.13      529.31     13.23 o
   5   6  20      523.93      496.29     13.69 o
   6   6  20      703.74      689.65     16.65 o
   7   6  20      303.88      256.21     11.89 o
   8   6  20       10.33        3.18     14.72 o
   9   6  20       24.22       11.97     14.70 o
   1   7  20        0.17        2.58      5.90 o
   2   7  20        3.11        4.02      7.27 o
   3   7  20       82.41       80.51      8.18 o
   4   7  20      227.95      245.69     11.35 o
   5   7  20       85.25       92.93     11.17 o
   6   7  20        1.60       -0.51     10.28 o
   7   7  20       77.78       70.37     11.63 o
   8   7  20        5.67       10.85     15.88 o
   9   7  20       17.70       -0.72     14.40 o
   0   8  20       55.55       59.57     11.80 o
   1   8  20        8.20        2.22      8.80 o
   2   8  20      552.89      540.58     12.48 o
   3   8  20      111.07       94.13      9.75 o
   4   8  20      313.76      308.92     12.03 o
   5   8  20      433.66      426.26     13.64 o
   6   8  20      371.24      376.47     12.74 o
   7   8  20       38.26       38.24     12.11 o
   8   8  20      388.04      362.81     19.75 o
   1   9  20        4.39        1.76      9.50 o
   2   9  20       11.74        8.96      9.60 o
   3   9  20      425.08      426.59     12.45 o
   4   9  20      397.47      432.73     13.08 o
   5   9  20        7.76       13.98     10.78 o
   6   9  20       26.30       40.62     10.89 o
   7   9  20       74.72       79.16     11.99 o
   0  10  20      163.88      205.75     15.49 o
   1  10  20        3.23        2.06     10.90 o
   2  10  20        0.17        2.54     10.61 o
   3  10  20       93.37       98.29     10.16 o
   4  10  20       72.90       79.56     10.38 o
   5  10  20       52.75       54.77     11.44 o
   6  10  20      220.67      227.64     12.78 o
   1  11  20      286.33      289.14     13.85 o
   2  11  20       10.48        8.23     10.68 o
   3  11  20       13.42       10.65     10.93 o
   4  11  20       26.48       23.36     11.92 o
   5  11  20       37.33       45.36     13.24 o
   0  12  20       88.02       69.49     17.93 o
   1  12  20       56.29       55.37     13.31 o
   2  12  20      232.42      232.13     13.35 o
   3  12  20       11.78       16.92     11.48 o
   1   1  21      154.85      145.05      7.92 o
   2   1  21      192.72      190.10      6.12 o
   3   1  21        0.76        3.82      5.09 o
   4   1  21     2544.45     2410.63     15.78 o
   5   1  21       19.67       18.53      9.56 o
   6   1  21      361.58      343.72     14.20 o
   7   1  21      110.60      112.59     12.56 o
   8   1  21       28.99       31.66     14.13 o
   9   1  21       76.05       87.80     19.01 o
  10   1  21      287.92      352.06     24.43 o
   0   2  21     1139.74     1105.98     16.21 o
   1   2  21      578.96      574.43      9.77 o
   2   2  21      168.31      168.67      4.57 o
   3   2  21      124.43      109.89      6.00 o
   4   2  21       45.80       46.35      6.35 o
   5   2  21      516.75      521.95     13.03 o
   6   2  21       98.98       88.48     12.83 o
   7   2  21      203.06      196.76     19.35 o
   8   2  21       27.90       24.50     17.80 o
   9   2  21      884.95     1043.75     31.54 o
  10   2  21       32.10       45.21     20.03 o
   1   3  21      289.45      307.84      8.42 o
   2   3  21      498.35      438.01      9.32 o
   3   3  21      153.23      121.87      6.30 o
   4   3  21       20.52       20.82      6.75 o
   5   3  21     1459.08     1486.77     21.36 o
   6   3  21      362.22      366.46     13.98 o
   7   3  21      256.45      236.21     15.51 o
   8   3  21      113.80      124.33     18.99 o
   9   3  21      290.70      306.71     23.33 o
  10   3  21      118.44      123.42     22.97 o
   0   4  21     3405.09     3383.18     36.27 o
   1   4  21       95.33      116.37      7.11 o
   2   4  21        5.64       15.00      7.04 o
   3   4  21        3.07        3.26      5.70 o
   4   4  21     2393.38     2382.27     21.77 o
   5   4  21      199.23      218.15     14.10 o
   6   4  21     1366.17     1295.01     21.06 o
   7   4  21        4.88        0.98     11.52 o
   8   4  21       50.66       50.58     14.48 o
   9   4  21      192.38      193.09     19.58 o
   1   5  21       16.45       10.87      6.78 o
   2   5  21      238.78      236.64      8.80 o
   3   5  21        2.72        5.24      6.78 o
   4   5  21      463.28      411.13     13.56 o
   5   5  21      747.60      773.76     18.45 o
   6   5  21       82.60      101.43     12.17 o
   7   5  21       95.33       93.95     11.46 o
   8   5  21       29.56       37.98     15.43 o
   9   5  21       60.43       61.07     14.17 o
   0   6  21      137.80      130.10     11.56 o
   1   6  21     1759.47     1672.61     19.13 o
   2   6  21        4.34        6.47      7.12 o
   3   6  21      537.68      545.34     11.90 o
   4   6  21      156.20      138.20     10.96 o
   5   6  21      540.58      520.50     16.38 o
   6   6  21      207.49      196.85     13.18 o
   7   6  21      697.07      772.97     17.46 o
   8   6  21       80.79       60.94     15.80 o
   9   6  21       76.10       82.67     15.81 o
   1   7  21      258.84      267.84      9.53 o
   2   7  21      647.46      614.67     12.24 o
   3   7  21      850.76      815.78     14.60 o
   4   7  21       38.72       27.05      9.42 o
   5   7  21      103.79       93.70     12.39 o
   6   7  21       38.43       34.20     12.06 o
   7   7  21      218.55      242.39     14.58 o
   8   7  21      215.69      207.57     20.63 o
   0   8  21       64.87       82.26     12.22 o
   1   8  21       20.36       29.06      9.16 o
   2   8  21     1717.74     1688.54     21.89 o
   3   8  21       54.39       44.76     10.04 o
   4   8  21      252.88      249.86     12.82 o
   5   8  21        4.83       15.34     13.01 o
   6   8  21     1359.50     1375.46     25.32 o
   7   8  21      114.38      107.28     16.68 o
   1   9  21        1.20        3.11      9.72 o
   2   9  21      114.10      115.04     10.84 o
   3   9  21       27.12       20.39      9.92 o
   4   9  21      392.28      359.50     13.66 o
   5   9  21       53.61       47.09     13.10 o
   6   9  21       18.90       26.39     12.60 o
   0  10  21      118.29      138.59     16.26 o
   1  10  21      850.35      804.40     17.35 o
   2  10  21       22.15       23.72     10.54 o
   3  10  21      159.84      186.93     12.38 o
   4  10  21        0.61        2.68     11.29 o
   5  10  21      457.91      516.61     17.87 o
   1  11  21       78.10       88.56     12.47 o
   2  11  21        5.08        3.68     11.38 o
   3  11  21      256.69      289.36     13.72 o
   0   0  22     1358.33     1339.09     35.19 o
   1   0  22     1252.27     1244.54     17.47 o
   2   0  22      111.18      135.87      8.15 o
   3   0  22      247.90      209.04     11.14 o
   4   0  22      731.27      722.80     21.35 o
   5   0  22       23.75       19.94     15.21 o
   6   0  22      405.69      420.66     19.75 o
   7   0  22       55.78       61.41     17.85 o
   8   0  22      833.69      858.83     38.24 o
   9   0  22       24.83       16.61     25.93 o
   1   1  22      566.45      621.76     10.69 o
   2   1  22      374.84      316.24      7.01 o
   3   1  22        1.27        5.58      6.91 o
   4   1  22       64.51       74.70     11.31 o
   5   1  22     2228.83     2260.88     23.47 o
   6   1  22        0.01       -0.55     11.04 o
   7   1  22      456.87      462.24     19.16 o
   8   1  22       16.38        8.68     17.34 o
   9   1  22       53.34       34.40     19.80 o
   0   2  22      471.83      427.70     12.22 o
   1   2  22      279.04      246.65      8.46 o
   2   2  22      225.92      216.85      7.70 o
   3   2  22      188.64      147.68      9.48 o
   4   2  22      418.53      419.36     12.00 o
   5   2  22      102.71      117.21     11.62 o
   6   2  22        0.03       -0.53     10.70 o
   7   2  22       38.28       31.99     15.99 o
   8   2  22       17.50       25.02     18.86 o
   9   2  22        1.03       16.15     19.89 o
   1   3  22      750.85      740.21     10.67 o
   2   3  22      467.76      430.80      9.73 o
   3   3  22     1273.82     1209.73     14.23 o
   4   3  22        7.46       15.72      8.52 o
   5   3  22      314.89      304.08     15.92 o
   6   3  22        0.14       -0.80     15.94 o
   7   3  22      230.71      214.53     16.60 o
   8   3  22        7.82       12.33     17.42 o
   9   3  22      112.38      104.82     20.92 o
   0   4  22        2.25       10.50      9.42 o
   1   4  22      189.47      188.21      7.88 o
   2   4  22     1488.90     1496.44     14.94 o
   3   4  22      159.02      157.92      8.91 o
   4   4  22      129.94      129.99     11.47 o
   5   4  22       39.97       54.85     14.86 o
   6   4  22      359.02      373.85     16.47 o
   7   4  22       14.86       16.67     13.77 o
   8   4  22      390.74      398.77     20.26 o
   9   4  22        7.06       11.89     17.33 o
   1   5  22        2.08        2.72      6.76 o
   2   5  22        7.87       11.36      7.36 o
   3   5  22      103.39      119.98      9.16 o
   4   5  22        8.59       13.72     11.60 o
   5   5  22       21.73        7.36     13.98 o
   6   5  22      335.68      343.76     16.80 o
   7   5  22      168.09      171.00     14.19 o
   8   5  22      115.52      125.73     19.89 o
   0   6  22       20.73       16.06      9.67 o
   1   6  22       83.28       82.65      7.78 o
   2   6  22        2.52        3.65      7.56 o
   3   6  22        3.85       15.57      9.35 o
   4   6  22        8.74        1.89     11.58 o
   5   6  22        5.58       14.27     13.30 o
   6   6  22       33.03       34.02     13.64 o
   7   6  22      308.14      337.56     16.68 o
   8   6  22       60.83       48.04     17.47 o
   1   7  22      105.40      100.67      9.92 o
   2   7  22        8.57        9.15      8.94 o
   3   7  22      870.73      834.23     16.24 o
   4   7  22      203.26      204.60     12.03 o
   5   7  22       43.64       47.63     13.10 o
   6   7  22       35.80       30.08     14.35 o
   7   7  22        5.05       19.92     13.69 o
   0   8  22      168.12      205.66     17.74 o
   1   8  22        1.32        5.56      8.85 o
   2   8  22       13.74        6.75     10.04 o
   3   8  22      215.37      226.44     11.76 o
   4   8  22      119.13      102.67     12.16 o
   5   8  22       25.71       16.24     14.07 o
   6   8  22       30.78       34.20     13.88 o
   1   9  22       61.76       63.59     11.07 o
   2   9  22      298.32      283.67     12.65 o
   3   9  22       18.56       23.67     10.25 o
   4   9  22      570.04      564.17     16.62 o
   5   9  22       64.46       56.53     13.86 o
   0  10  22       21.06       27.11     17.32 o
   1  10  22        6.06       12.20     10.76 o
   2  10  22        5.91        3.33     10.95 o
   3  10  22        6.21        3.72     10.62 o
   4  10  22      237.33      260.55     15.09 o
   1   1  23       17.83       24.25      7.55 o
   2   1  23       42.61       50.10      7.86 o
   3   1  23      618.28      560.44     11.24 o
   4   1  23      142.87      148.77     11.60 o
   5   1  23      243.88      247.42     12.42 o
   6   1  23       51.51       46.35     11.95 o
   7   1  23      142.65      142.61     15.52 o
   8   1  23      319.77      351.26     24.47 o
   9   1  23      152.46      190.85     24.41 o
   0   2  23      401.11      396.51     12.54 o
   1   2  23      110.39      129.33      7.91 o
   2   2  23        3.73        4.31      7.65 o
   3   2  23      130.95      139.72      8.96 o
   4   2  23        2.11        3.62     10.32 o
   5   2  23       15.77       18.32     10.97 o
   6   2  23        1.29        9.60     12.80 o
   7   2  23      299.14      299.96     17.93 o
   8   2  23        0.08       14.73     20.93 o
   1   3  23        0.18       10.62      6.81 o
   2   3  23       18.56       16.90      7.59 o
   3   3  23      113.47      103.63      9.37 o
   4   3  23      171.49      168.07     11.12 o
   5   3  23       25.66       24.77     11.59 o
   6   3  23      831.95      857.33     22.87 o
   7   3  23      109.13      134.40     15.91 o
   8   3  23        0.02        1.41     17.75 o
   0   4  23       52.37       86.91     10.23 o
   1   4  23       67.49       86.96      7.54 o
   2   4  23     1567.76     1527.56     14.96 o
   3   4  23      360.03      340.19     11.29 o
   4   4  23      336.87      333.84     17.94 o
   5   4  23       62.54       67.54     14.71 o
   6   4  23      613.46      680.77     20.27 o
   7   4  23      100.31      111.83     17.25 o
   8   4  23      215.60      267.33     20.20 o
   1   5  23      121.26      115.38      7.81 o
   2   5  23      435.61      430.82     11.36 o
   3   5  23      259.42      242.37     11.31 o
   4   5  23       26.95       22.61     12.44 o
   5   5  23      386.33      392.04     17.30 o
   6   5  23      219.75      231.00     17.45 o
   7   5  23       40.66       57.36     17.69 o
   0   6  23      442.75      454.73     15.66 o
   1   6  23      862.99      882.01     14.07 o
   2   6  23       70.23       73.70      9.88 o
   3   6  23       22.41       22.99     10.04 o
   4   6  23      181.97      203.06     13.39 o
   5   6  23      421.31      413.85     18.63 o
   6   6  23      233.51      221.20     16.14 o
   7   6  23      223.09      262.80     19.86 o
   1   7  23       86.03       76.22      9.85 o
   2   7  23      172.47      150.77     10.96 o
   3   7  23        7.06        2.20     10.95 o
   4   7  23       14.91       22.66     13.03 o
   5   7  23       64.89       61.82     14.20 o
   6   7  23        1.63        1.30     14.09 o
   0   8  23     2228.51     2257.73     32.56 o
   1   8  23        4.98        0.05     10.38 o
   2   8  23        0.97        4.63     11.12 o
   3   8  23       31.98       36.49     11.10 o
   4   8  23     1226.09     1339.70     22.91 o
   5   8  23        0.00       -0.68     13.61 o
   1   9  23        5.22       13.42     10.80 o
   2   9  23        0.03       -0.54     10.78 o
   3   9  23       58.75       58.43     12.28 o
   4   9  23       80.56       99.46     13.33 o
   0  10  23      211.65      211.36     20.45 o
   1  10  23      112.13      133.47     13.36 o
   0   0  24       29.93       42.05     20.69 o
   1   0  24        0.05        4.77     12.33 o
   2   0  24     1282.68     1273.80     22.73 o
   3   0  24      173.87      143.68     14.23 o
   4   0  24       10.01        5.62     13.60 o
   5   0  24       18.12       16.59     14.26 o
   6   0  24     1235.32     1153.47     27.98 o
   7   0  24      210.02      252.43     29.55 o
   8   0  24      802.17      934.34     43.57 o
   1   1  24        1.15        6.69      8.41 o
   2   1  24       26.82       21.49      8.47 o
   3   1  24      558.67      579.21     14.09 o
   4   1  24        4.23        3.85      9.54 o
   5   1  24      125.93      125.48     11.83 o
   6   1  24      301.96      315.24     15.91 o
   7   1  24        8.74       23.00     18.14 o
   8   1  24       15.28       20.73     21.07 o
   0   2  24     1361.27     1286.43     20.38 o
   1   2  24      708.15      720.80     12.51 o
   2   2  24       63.17       74.91      8.43 o
   3   2  24     1505.34     1545.42     18.41 o
   4   2  24       30.85       36.17     10.17 o
   5   2  24     1005.28     1023.64     19.05 o
   6   2  24        0.10        2.79     13.01 o
   7   2  24     1379.04     1461.06     28.62 o
   1   3  24      270.60      293.55      9.72 o
   2   3  24       90.46       74.00      8.30 o
   3   3  24      124.63      126.95     10.79 o
   4   3  24       37.08       29.97     10.58 o
   5   3  24       13.75        9.96     12.81 o
   6   3  24       54.69       43.14     15.80 o
   7   3  24       63.44       72.36     15.69 o
   0   4  24     1109.35     1174.48     19.50 o
   1   4  24       10.16        4.22      7.78 o
   2   4  24      193.22      261.51     10.49 o
   3   4  24       11.64       13.12     10.59 o
   4   4  24      553.83      526.28     17.43 o
   5   4  24       17.65       16.44     13.66 o
   6   4  24      437.80      520.49     19.49 o
   7   4  24       23.67       37.21     16.52 o
   1   5  24        7.65        1.71      8.15 o
   2   5  24       21.31       19.48      9.79 o
   3   5  24        0.50        0.75     11.15 o
   4   5  24        0.56        2.34     13.33 o
   5   5  24       11.54       21.11     13.95 o
   6   5  24      264.73      273.29     18.49 o
   0   6  24       12.87       11.89     13.24 o
   1   6  24      112.30      132.43     10.54 o
   2   6  24        8.10        4.34     11.32 o
   3   6  24       91.39      118.25     14.42 o
   4   6  24        0.02       -0.11     13.82 o
   5   6  24      733.09      811.67     22.65 o
   6   6  24       30.54       34.57     13.62 o
   1   7  24      108.71      106.51     13.56 o
   2   7  24       20.96       15.63     12.07 o
   3   7  24       27.64       25.02     12.70 o
   4   7  24        1.69       14.13     14.72 o
   5   7  24      133.52      137.13     15.14 o
   0   8  24      156.10      200.73     17.99 o
   1   8  24       38.27       42.81     11.94 o
   2   8  24       15.88       18.03     12.88 o
   3   8  24        0.16        5.70     13.04 o
   1   9  24       15.24       28.03     12.73 o
   1   1  25       44.40       48.19      8.73 o
   2   1  25      218.65      197.57     12.01 o
   3   1  25       30.91       33.39     10.30 o
   4   1  25       84.49       52.94     10.25 o
   5   1  25        6.18        3.25     10.28 o
   6   1  25        0.39       -0.68     13.52 o
   7   1  25       68.33       91.71     17.96 o
   0   2  25      355.77      352.90     15.91 o
   1   2  25        1.81       18.96      7.95 o
   2   2  25      153.76      163.17     10.62 o
   3   2  25      148.17      136.42     10.81 o
   4   2  25        0.01        0.92     10.44 o
   5   2  25      254.41      257.79     14.09 o
   6   2  25       14.59       18.69     14.41 o
   1   3  25        3.52       14.24      7.95 o
   2   3  25       29.01       29.46      9.54 o
   3   3  25      367.44      374.34     12.91 o
   4   3  25       77.27       70.90     11.08 o
   5   3  25       15.54       17.66     13.31 o
   6   3  25       30.76       47.52     14.21 o
   0   4  25        0.35        3.65     11.80 o
   1   4  25       36.66       41.39      9.04 o
   2   4  25      676.60      677.55     15.08 o
   3   4  25        8.25       25.61     11.44 o
   4   4  25      242.73      243.71     15.39 o
   5   4  25       39.27       47.49     15.10 o
   6   4  25       84.31      120.89     15.10 o
   1   5  25       16.81       25.64     10.45 o
   2   5  25        8.32       10.10     11.90 o
   3   5  25      738.30      783.40     19.25 o
   4   5  25       23.18       45.20     14.51 o
   5   5  25       91.92      109.99     15.73 o
   0   6  25        0.98        6.98     15.69 o
   1   6  25        5.73        5.39     10.99 o
   2   6  25        5.22       -0.66     13.28 o
   3   6  25       44.91       67.13     13.43 o
   4   6  25       73.06       79.80     14.64 o
   1   7  25      465.82      448.43     15.73 o
   2   7  25       24.52       16.63     14.03 o
   3   7  25      136.41      136.36     15.77 o
   0   0  26     3933.61     4355.51     92.57 o
   1   0  26      347.59      412.62     19.81 o
   2   0  26       21.18       16.89     14.87 o
   3   0  26      266.03      284.04     17.55 o
   4   0  26      650.71      693.10     21.66 o
   5   0  26      393.64      439.64     19.20 o
   1   1  26      299.71      366.51     12.38 o
   2   1  26       28.17       32.67     10.49 o
   3   1  26      325.64      352.15     12.77 o
   4   1  26       58.77       61.12     10.43 o
   5   1  26       53.71       74.08     11.57 o
   0   2  26      197.41      195.78     15.17 o
   1   2  26      552.96      618.66     14.18 o
   2   2  26       28.45       17.81     10.42 o
   3   2  26      375.54      446.22     13.84 o
   4   2  26        7.82       -0.50      9.93 o
   5   2  26      121.36      128.56     13.60 o
   1   3  26      252.96      228.02     11.80 o
   2   3  26       21.40       22.95      9.42 o
   3   3  26        0.28        2.85     10.09 o
   4   3  26       55.47       52.29     12.24 o
   5   3  26       87.71       79.04     14.17 o
   0   4  26       18.84        7.30     16.53 o
   1   4  26        9.94       15.29     12.09 o
   2   4  26      481.84      552.70     15.74 o
   3   4  26       83.88      107.04     12.50 o
   4   4  26       48.50       51.17     13.40 o
   1   5  26       46.28       59.05     14.35 o
   2   5  26      139.26      130.61     13.96 o
   3   5  26      433.66      477.65     17.70 o
   0   6  26      162.84      181.02     22.33 o
   1   6  26        1.66        5.31     14.64 o
   2   6  26       77.55       56.96     13.70 o
   1   1  27       79.29      105.64     11.00 o
   2   1  27       46.08       45.95     10.93 o
   3   1  27       80.15      103.42     11.57 o
   0   2  27       68.24       68.25     17.11 o
   1   2  27        9.87       23.55     10.85 o
   2   2  27      115.92      132.43     11.49 o
   3   2  27       41.12       31.08     10.81 o
   1   3  27       43.50       69.81     11.27 o
   2   3  27       32.29       22.46     11.27 o
   0   4  27      147.17      157.79     34.83 o
   1   4  27       32.39       35.35     13.88 o
 
